# Supplementary material for: Statistical Evaluation of Metaproteomics and 16S rRNA Amplicon Sequencing Techniques for Study of Gut Microbiota Establishment in Infants with Cystic Fibrosis
Source: Microbiol Spectr. 2022 Oct 18;10(6):e01466-22. doi: 10.1128/spectrum.01466-22 (PMC9784762; doi:10.1128/spectrum.01466-22)
Supplement: Supplemental file 1 — Antibiotic treatments. Download spectrum.01466-22-s0001.xlsx, XLSX file, 0.01 MB [file spectrum.01466-22-s0001.xlsx]

## Sheet: Hoja3
Hospital_type	Patient	Drug_name	Drug_via	Ab_dose	Treat_begg	Treat_end	Ab_days	Probiotic	Total_Ab_cycles	Total_Ab_days
1	Patient_1	TMP-SMX	oral	4,5ml/12h	2018-12-10	2018-12-24	14	yes	2	28
1	Patient_1	TMP-SMX	oral	4,5ml/12h	2019-04-12	2019-04-26	14	yes	2	28
3	Patient_2	HTSS	inhaled		2019-02-27			no	2	28
3	Patient_2	BA	inhaled		2019-02-27			no	2	28
3	Patient_2	MEM	intravenous	160mg/8h	2019-03-13	2019-03-27	14	no	2	28
3	Patient_2	TB	intravenous	45mg/24h	2019-03-13	2019-03-27	14	no	2	28
3	Patient_3	HTSS	inhaled		2018-04-08			yes	6	86
3	Patient_3	BA	inhaled		2018-04-08			yes	6	86
3	Patient_3	AMX-CLV	oral	100mg/8h	2018-04-28	2018-05-01	3	yes	6	80
3	Patient_3	CEC	oral	50mg/8h	2018-05-02	2018-05-30	28	yes	6	80
3	Patient_3	GCE	inhaled		2018-05-11	2018-05-17	6	yes	6	86
3	Patient_3	AMX-CLV	oral	100mg/8h	2018-07-02	2018-07-16	14	yes	6	80
3	Patient_3	AMX-CLV	oral	160mg/8h	2018-10-10	2018-10-24	14	yes	6	80
3	Patient_3	AMX-CLV	oral	160mg/8h	2019-01-10	2019-01-24	14	yes	6	80
3	Patient_3	AMX-CLV	oral	180mg/8h	2019-04-01	2019-04-08	7	yes	6	80
3	Patient_4	HTSS	inhaled		2018-08-28			no	2	43
3	Patient_4	BA	inhaled		2018-08-28			no	2	43
3	Patient_4	AMX-CLV	oral	160mg/8h	2018-08-28	2018-09-12	15	no	2	43
3	Patient_4	AZT	inhaled	75mg/8h	2018-09-20	2018-10-18	28	no	2	43
3	Patient_5	HTSS	inhaled		2018-11-06			no	2	30
3	Patient_5	BA	inhaled		2018-11-06			no	2	30
3	Patient_5	AMX-CLV	oral	150mg/8h	2018-11-14	2018-11-29	15	no	2	30
3	Patient_5	AMX-CLV	oral	150mg/8h	2019-01-02	2019-01-17	15	no	2	30
3	Patient_6	AMX-CLV	oral	140mg/8h	2018-10-09	2018-10-23	14	no	4	58
3	Patient_6	AMX-CLV	oral	140mg/8h	2018-11-07	2018-11-22	15	no	4	58
3	Patient_6	TMP-SMX	oral	32mg/12h	2019-01-09	2019-01-23	14	no	4	58
3	Patient_6	TMP-SMX	oral	35mg/12h	2019-05-15	2019-05-30	15	no	4	58
3	Patient_6	HTSS	inhaled		2019-08-21			no	4	58
3	Patient_6	BA	inhaled		2019-08-21			no	4	58
2	Patient_7	BA	inhaled		2018-03-01			no	2	20
2	Patient_7	HTSS	inhaled		2018-03-01			no	2	20
2	Patient_7	CXM	oral	250mg/12h	2018-06-01	2018-06-15	14	no	2	20
2	Patient_7	CXM	oral	250mg/12h	2018-07-31	2018-08-06	6	no	2	20
2	Patient_8	BA	inhaled		2018-04-11			no	3	39
2	Patient_8	HTSS	inhaled		2018-04-11			no	3	39
2	Patient_8	AMX-CLV	oral	100mg/8h	2018-04-30	2018-05-14	14	no	3	39
2	Patient_8	AMX-CLV	oral	160mg/8h	2018-07-15	2018-07-25	10	no	3	39
2	Patient_8	TMP-SMX	oral	32mg/12h	2019-03-01	2019-03-16	15	no	3	39
Ab: antibiotic; Treat: treatment; TMP-SMX: trimetroprim-sulfametoxazol; HTSS: hypertonic saline serum; BA: betaadrenergics; MEM: meropenem; TB: trobramycin; AMX-CLV: amoxicillin-clavulanic acid; AZT: aztreonam; CXM: cefuroxime
