# Supplementary material for: Statistical Evaluation of Metaproteomics and 16S rRNA Amplicon Sequencing Techniques for Study of Gut Microbiota Establishment in Infants with Cystic Fibrosis
Source: Microbiol Spectr. 2022 Oct 18;10(6):e01466-22. doi: 10.1128/spectrum.01466-22 (PMC9784762; doi:10.1128/spectrum.01466-22)
Supplement: Supplemental file 4 — Metaproteomics. Download spectrum.01466-22-s0004.xlsx, XLSX file, 0.2 MB [file spectrum.01466-22-s0004.xlsx]

## Sheet: 310taxa
Name	Rank	Superkingdom	Kingdom	Phylum	Class	Order	Family	Genus	Species	1	2	3	4	5	6	7	8	9	10	11	12	13	14	15	16	17	18	19	20	21	22	23	24	25	26	27	28		1_1	1_2	1_3	2_1	2_2	2_3	3_1	3_2	3_3	3_4	4_1
Bacteroides cellulosilyticus	Species	Bacteria		Bacteroidetes	Bacteroidia	Bacteroidales	Bacteroidaceae	Bacteroides	Bacteroides cellulosilyticus	60411000	0	0	0	0	0	0	0	0	0	0	0	0	0	0	0	0	0	0	0	0	0	0	0	0	0	0	0		P	A	A	A	A	A	A	A	A	A	A
Bacteria	Superkingdom	Bacteria								43433703930	81378360840	38292583500	10227738010	49616140270	153570728500	628826476560	154786452200	422303879520	560001963180	3186581043200	2957885782880	3476571701630	2703321897810	202994962970	50408946940	73027901700	934001087850	811308049810	360469213520	200707643670	169041270680	82891560430	149353192500	490783480270	82155165450	179508825330	367882236860		P	P	P	P	P	P	P	P	P	P	P
Coriobacteriales	Order	Bacteria		Actinobacteria	Coriobacteriia	Coriobacteriales				7584848520	6034367670	800713900	0	0	0	26935897250	0	206085900	14234000	0	0	0	0	0	0	0	8010400	24720000	21347000	0	0	0	0	0	0	0	1173008100		P	P	P	A	A	A	P	A	P	P	A
Coriobacteriia	Class	Bacteria		Actinobacteria	Coriobacteriia					8001620020	6328964670	800713900	0	0	0	27408887250	0	206085900	14234000	399800000	51479000	2424707000	180008000	0	0	0	8010400	44597000	21347000	0	0	0	0	0	0	0	1183953100		P	P	P	A	A	A	P	A	P	P	P
Tannerellaceae	Family	Bacteria		Bacteroidetes	Bacteroidia	Bacteroidales	Tannerellaceae			249771010	0	0	0	0	64419000	176695000	45340000	56828000	712958000	0	0	1231359000	0	0	0	0	0	0	0	0	0	0	0	0	0	0	0		P	A	A	A	A	P	P	P	P	P	A
Bifidobacteriales	Order	Bacteria		Actinobacteria	Actinobacteria	Bifidobacteriales				2484146900	26152131550	15690454100	220290000	1506941200	42332306170	9568915700	114732703900	137516439780	7363278950	2399227486800	2141692930880	2346523240890	1494197962810	137798278370	689056260	33096334500	28643929010	147930000	29424317020	102126278890	2380893610	83718800	55321124100	77146287100	1327987500	66549960500	152508234370		P	P	P	P	P	P	P	P	P	P	P
Faecalibacterium	Genus	Bacteria		Firmicutes	Clostridia	Clostridiales	Ruminococcaceae	Faecalibacterium		0	6249500	192194700	0	0	0	15225062800	0	8885685700	17022700	0	0	0	0	0	0	0	0	392411000	114040000	0	0	0	0	0	0	0	2362634720		A	P	P	A	A	A	P	A	P	P	A
Coprococcus	Genus	Bacteria		Firmicutes	Clostridia	Clostridiales	Lachnospiraceae	Coprococcus		0	48421500	0	0	0	11540600	3396962600	0	0	0	0	0	0	88838000	0	0	0	1343493000	3191113800	1621619000	66779000	47911000	0	0	0	0	216483500	188294200		A	P	A	A	A	P	P	A	A	A	A
Streptococcaceae	Family	Bacteria		Firmicutes	Bacilli	Lactobacillales	Streptococcaceae			1191115600	2967246100	246099900	1418827400	5251819400	407050800	15635820100	283958000	22345981100	140130951710	161937000	70087000	319052000	1565656000	15318700	806190000	5380751300	22587332040	3734084500	50147524520	9942452400	795055500	632627900	606915100	54244832100	4003671600	21022378100	36640351240		P	P	P	P	P	P	P	P	P	P	P
Streptococcus	Genus	Bacteria		Firmicutes	Bacilli	Lactobacillales	Streptococcaceae	Streptococcus		1149994700	2967246100	224124900	1341369400	4942887400	241085800	5781517400	283958000	20673744100	137681044440	161937000	70087000	319052000	1540625000	15318700	760146000	4955210400	21868678640	3614726500	47941762420	9634222500	715760000	566708200	546711100	52549834500	3808245000	20005518900	35522258040		P	P	P	P	P	P	P	P	P	P	P
Veillonella	Genus	Bacteria		Firmicutes	Negativicutes	Veillonellales	Veillonellaceae	Veillonella		1519245960	102016300	0	7353900	773937800	5501406000	3054983600	405513300	14123543700	0	0	0	18397100000	4987785600	0	1676000	2047585800	334885700	8900148950	5596760000	215343810	6822152600	3229472600	3287271000	4078298200	32246300	990748100	13889451620		P	P	A	P	P	P	P	P	P	A	A
Streptococcus thermophilus	Species	Bacteria		Firmicutes	Bacilli	Lactobacillales	Streptococcaceae	Streptococcus	Streptococcus thermophilus	22318000	10118000	149282700	14032800	0	3228800	1770161000	0	1810865600	51969070260	0	0	0	196170000	0	0	0	4422428710	393864000	10830261790	26079400	0	0	6399600	43044000	5552800	10684000	1997600400		P	P	P	P	A	P	P	A	P	P	A
Bacteroidales	Order	Bacteria		Bacteroidetes	Bacteroidia	Bacteroidales				1621221910	1285373800	59087000	126816200	331543100	2646781300	92685516200	476874000	19622206200	19468322410	11604809000	45899961700	45594881600	1670672000	1257324600	819536000	0	667768400	2570796740	1680523000	803320000	1920039000	82089000	448827800	596960000	1843722700	5387692200	2554388400		P	P	P	P	P	P	P	P	P	P	P
Chordata	Phylum	Eukaryota	Metazoa	Chordata						16722937700	11524515080	4011156800	20827263330	13405377450	12048345100	171745113700	59540926400	153354268430	17382426170	246038952700	134805613500	170890300700	180203183200	20461839550	120558466870	28893117000	68986841200	77197164400	101210183240	61857332300	94199988710	21242614600	78050927100	119148360700	111246670920	58466686800	61984893300		P	P	P	P	P	P	P	P	P	P	P
Enterobacteriaceae	Family	Bacteria		Proteobacteria	Gammaproteobacteria	Enterobacterales	Enterobacteriaceae			806000150	173971200	120709200	478001800	2656593100	560868700	3634113100	814540000	403254000	75204402460	2581339000	2209586000	5689017900	2799697000	330229600	13346994460	0	12772496900	5422884200	357119900	16311000	445159000	615462310	1428727500	738526600	13616353000	1890874700	166408800		P	P	P	P	P	P	P	P	P	P	P
Lactobacillus	Genus	Bacteria		Firmicutes	Bacilli	Lactobacillales	Lactobacillaceae	Lactobacillus		4076900	501540	0	0	0	14937462300	81804000	0	8082700	739829000	0	1732836000	8671291000	3284249700	0	0	0	12504842700	4648099300	282459200	4518462400	26518800	1104118900	3499700	2176326500	5204000	7271900	330427200		P	P	A	A	A	P	P	A	P	P	A
Hungatella	Genus	Bacteria		Firmicutes	Clostridia	Clostridiales	Clostridiaceae	Hungatella		57386700	0	0	0	21889900	0	0	0	0	0	0	0	0	0	0	0	0	0	0	0	0	0	0	0	0	0	0	0		P	A	A	A	P	A	A	A	A	A	A
Bacteroidaceae	Family	Bacteria		Bacteroidetes	Bacteroidia	Bacteroidales	Bacteroidaceae			681844300	1031564000	26921000	6094400	81459000	269363100	79828236500	0	18734861200	437549300	7710651000	33404447500	29495073700	26047000	736882100	16780000	0	17360400	138710000	0	0	0	0	0	51684000	1388333900	4216560400	1575899200		P	P	P	P	P	P	P	A	P	P	P
Bacteroides	Genus	Bacteria		Bacteroidetes	Bacteroidia	Bacteroidales	Bacteroidaceae	Bacteroides		681844300	1031564000	26921000	6094400	81459000	269363100	79828236500	0	18734861200	437549300	7710651000	33404447500	29495073700	26047000	736882100	16780000	0	17360400	138710000	0	0	0	0	0	51684000	1388333900	4216560400	1575899200		P	P	P	P	P	P	P	A	P	P	P
Escherichia	Genus	Bacteria		Proteobacteria	Gammaproteobacteria	Enterobacterales	Enterobacteriaceae	Escherichia		14252200	0	70188000	0	41210700	1049100	125405000	0	0	504242000	0	0	0	0	32432000	773989600	0	0	157708000	3414800	0	24262000	39609000	471728300	35969700	187650000	0	0		P	A	P	A	P	P	P	A	A	P	A
Escherichia coli	Species	Bacteria		Proteobacteria	Gammaproteobacteria	Enterobacterales	Enterobacteriaceae	Escherichia	Escherichia coli	3990200	0	0	0	0	0	125405000	0	0	411667000	0	0	0	0	0	397912500	0	0	0	0	0	0	0	292877300	0	0	0	0		P	A	A	A	A	A	P	A	A	P	A
Parabacteroides distasonis	Species	Bacteria		Bacteroidetes	Bacteroidia	Bacteroidales	Tannerellaceae	Parabacteroides	Parabacteroides distasonis	147342010	0	0	0	0	0	0	0	0	0	0	0	0	0	0	0	0	0	0	0	0	0	0	0	0	0	0	0		P	A	A	A	A	A	A	A	A	A	A
Betaproteobacteria	Class	Bacteria		Proteobacteria	Betaproteobacteria					0	40766600	0	0	11053000	17848000	3819478300	0	19094000	0	6597860000	8334003300	13090276000	10335677200	0	10360000	0	55276500	0	0	0	0	0	0	0	0	0	0		A	P	A	A	P	P	P	A	P	A	P
Veillonellales	Order	Bacteria		Firmicutes	Negativicutes	Veillonellales				1654629960	137350300	0	8141570	1804677800	7549050200	3074621600	688153300	17223341700	0	0	0	18593409000	4987785600	0	1676000	2170985800	708178700	10352017150	7693962300	284816810	7098874600	3417407600	3536491000	5610493200	32246300	1134808100	14140772620		P	P	A	P	P	P	P	P	P	A	A
[Eubacterium] eligens	Species	Bacteria		Firmicutes	Clostridia	Clostridiales	Eubacteriaceae	Eubacterium	[Eubacterium] eligens	0	0	35804700	0	0	0	0	0	0	0	0	0	0	0	0	0	0	19439000	0	0	0	0	0	0	0	0	0	0		A	A	P	A	A	A	A	A	A	A	A
Selenomonadaceae	Family	Bacteria		Firmicutes	Negativicutes	Selenomonadales	Selenomonadaceae			0	63635000	0	0	0	0	34712000	0	0	0	0	0	32008300	0	0	0	0	0	67458000	0	0	0	0	0	23413000	0	0	23122500		A	P	A	A	A	A	P	A	A	A	A
Ruminococcaceae	Family	Bacteria		Firmicutes	Clostridia	Clostridiales	Ruminococcaceae			174900000	543963100	591556700	0	183865300	1767595600	19303152200	0	8979728200	55209300	0	77463000	1966031000	6520134900	0	3853800	0	12683654500	5263410100	2302531900	0	253275100	21748500	60616900	1972182300	2576744000	52180000	3328418220		P	P	P	A	P	P	P	A	P	P	A
Enterococcus	Genus	Bacteria		Firmicutes	Bacilli	Lactobacillales	Enterococcaceae	Enterococcus		105576100	0	0	0	0	0	10931000	0	128264000	3652700	0	0	29207000	5021485000	0	0	0	306650000	371916000	0	16979000	2528563700	1001517200	618787000	26188000	19692000	14869000	0		P	A	A	A	A	A	P	A	P	P	A
Blautia obeum	Species	Bacteria		Firmicutes	Clostridia	Clostridiales	Lachnospiraceae	Blautia	Blautia obeum	0	4016407900	869293300	0	0	0	2146875000	0	4333331000	0	0	0	0	0	0	0	0	0	3265577100	0	0	0	0	0	0	0	0	400001200		A	P	P	A	A	A	P	A	P	A	A
Enterococcus faecium	Species	Bacteria		Firmicutes	Bacilli	Lactobacillales	Enterococcaceae	Enterococcus	Enterococcus faecium	87785600	0	0	0	0	0	0	0	0	0	0	0	0	182666000	0	0	0	0	134986000	0	0	1960887400	622956100	405544000	0	0	0	0		P	A	A	A	A	A	A	A	A	A	A
Roseburia	Genus	Bacteria		Firmicutes	Clostridia	Clostridiales	Lachnospiraceae	Roseburia		0	0	127476000	0	104960000	50342000	404810000	0	0	0	0	0	0	187327000	0	0	0	938994000	494285000	20643901800	0	0	0	0	405603000	0	33786000	147898400		A	A	P	A	P	P	P	A	A	A	A
Faecalibacterium prausnitzii	Species	Bacteria		Firmicutes	Clostridia	Clostridiales	Ruminococcaceae	Faecalibacterium	Faecalibacterium prausnitzii	0	0	192194700	0	0	0	15184682800	0	8885685700	17022700	0	0	0	0	0	0	0	0	58051000	114040000	0	0	0	0	0	0	0	2345001720		A	A	P	A	A	A	P	A	P	P	A
Blautia	Genus	Bacteria		Firmicutes	Clostridia	Clostridiales	Lachnospiraceae	Blautia		0	4077651360	908667000	0	745017000	862746000	6975138300	0	4695151000	116553200	0	83673000	1004897000	88285000	0	0	0	242571009960	16121567900	1369874000	0	1223759100	0	0	4153853800	0	0	529838200		A	P	P	A	P	P	P	A	P	P	A
Negativicutes	Class	Bacteria		Firmicutes	Negativicutes					1878507660	210887400	0	13787170	1856756200	7630199200	25979635600	688153300	17818867700	0	0	39905000	21562889200	5068196600	0	1676000	2617173800	708178700	10573530150	8035208300	284816810	7113571600	3499322900	3629133000	6008396200	32246300	1134808100	14317878920		P	P	A	P	P	P	P	P	P	A	A
Selenomonadales	Order	Bacteria		Firmicutes	Negativicutes	Selenomonadales				0	63635000	0	0	0	0	34712000	0	0	0	0	0	32008300	0	0	0	0	0	67458000	0	0	0	0	0	23413000	0	0	23122500		A	P	A	A	A	A	P	A	A	A	A
Bifidobacterium pseudocatenulatum	Species	Bacteria		Actinobacteria	Actinobacteria	Bifidobacteriales	Bifidobacteriaceae	Bifidobacterium	Bifidobacterium pseudocatenulatum	13749000	295768100	0	0	0	0	0	0	311258000	0	419851000	503012000	203209000	0	0	0	0	0	0	0	0	0	0	0	0	0	0	0		P	P	A	A	A	A	A	A	P	A	P
Hominidae	Family	Eukaryota	Metazoa	Chordata	Mammalia	Primates	Hominidae			2537339200	2004525400	627583600	1198926700	2511150300	1717559400	48468917800	23548052400	29227905200	5495334300	113737839200	67804354500	85345901500	46005881300	9727638650	42941689520	7756124700	10465210700	16309757900	8417244600	6472265500	33852796210	4586410300	12384426400	35730458000	23615769420	15583026000	12055092700		P	P	P	P	P	P	P	P	P	P	P
Homo	Genus	Eukaryota	Metazoa	Chordata	Mammalia	Primates	Hominidae	Homo		877925300	743388900	242026600	377388600	677498600	1293761300	17032758000	6035995700	12284939100	4275505200	35175704500	36401832000	34603494000	33143164000	3396924100	13540949600	4356827100	3265896500	4752056000	1195979000	2938077300	5837324900	1024990800	4276343300	5556734100	8286906600	4111993300	2688304500		P	P	P	P	P	P	P	P	P	P	P
Homo sapiens	Species	Eukaryota	Metazoa	Chordata	Mammalia	Primates	Hominidae	Homo	Homo sapiens	877925300	743388900	242026600	377388600	677498600	1293761300	17032758000	6035995700	12284939100	4275505200	35175704500	36401832000	34603494000	33143164000	3396924100	13540949600	4356827100	3265896500	4752056000	1195979000	2938077300	5837324900	1024990800	4276343300	5556734100	8286906600	4111993300	2688304500		P	P	P	P	P	P	P	P	P	P	P
Coriobacteriaceae	Family	Bacteria		Actinobacteria	Coriobacteriia	Coriobacteriales	Coriobacteriaceae			7048846420	5107573470	749852000	0	0	0	22327270250	0	206085900	0	0	0	0	0	0	0	0	0	0	0	0	0	0	0	0	0	0	1042838100		P	P	P	A	A	A	P	A	P	A	A
Bifidobacterium	Genus	Bacteria		Actinobacteria	Actinobacteria	Bifidobacteriales	Bifidobacteriaceae	Bifidobacterium		1868824600	15837067600	13601673100	220290000	1024402800	35583785970	7447641700	95204494500	108720367180	5798215360	2059607486250	1790628538480	2011512659290	1248576398610	114166143170	610792060	26751201500	26371197010	127975000	22610942920	87613551290	1898603110	61895400	48242699400	59312560400	1028875300	53992941500	128224305170		P	P	P	P	P	P	P	P	P	P	P
Anaerostipes	Genus	Bacteria		Firmicutes	Clostridia	Clostridiales	Lachnospiraceae	Anaerostipes		0	29766400	0	0	118816300	39266000	0	0	0	0	0	0	175736000	388181000	0	0	0	322812000	48968000	6979700	0	0	0	0	36304000	0	0	4618300		A	P	A	A	P	P	A	A	A	A	A
Ruminococcus lactaris	Species	Bacteria		Firmicutes	Clostridia	Clostridiales	Ruminococcaceae	Ruminococcus	Ruminococcus lactaris	0	309911900	29205000	0	0	0	68273000	0	29312000	0	0	0	105359000	132240000	0	0	0	0	701567000	0	0	0	0	0	0	0	0	0		A	P	P	A	A	A	P	A	P	A	A
Bifidobacterium breve	Species	Bacteria		Actinobacteria	Actinobacteria	Bifidobacteriales	Bifidobacteriaceae	Bifidobacterium	Bifidobacterium breve	0	10051000	44232000	41172000	136444300	1668737670	78463600	30355000	1802901260	0	8900724000	6444620000	21241435000	1301544000	76395000	0	0	0	0	2418427820	264720000	0	0	67191000	0	0	186950100	562628000		A	P	P	P	P	P	P	P	P	A	P
Lactobacillaceae	Family	Bacteria		Firmicutes	Bacilli	Lactobacillales	Lactobacillaceae			4076900	501540	0	0	0	15882608600	81804000	0	8082700	739829000	0	1766183000	8788023000	4437757700	0	0	0	13197680800	5024146300	290943400	4554147300	26518800	1104118900	3499700	2186492500	5204000	7271900	330427200		P	P	A	A	A	P	P	A	P	P	A
Marvinbryantia	Genus	Bacteria		Firmicutes	Clostridia	Clostridiales	Lachnospiraceae	Marvinbryantia		0	10475000	0	0	0	0	74629800	0	0	0	0	0	0	0	0	0	0	0	362707000	0	0	0	0	0	55965000	0	42074000	11607000		A	P	A	A	A	A	P	A	A	A	A
Clostridiales	Order	Bacteria		Firmicutes	Clostridia	Clostridiales				904953600	14012036240	4957044200	1480939600	7998577700	25990284730	205791263020	1125725200	88906995700	1572530200	824072300	14520236900	66083736100	222688419400	0	2259245700	480162400	394561328850	372839678680	81847870170	6138410070	33813617520	9501726120	10177053400	109401950350	3473321400	4920661800	14374995600		P	P	P	P	P	P	P	P	P	P	P
Lachnospiraceae	Family	Bacteria		Firmicutes	Clostridia	Clostridiales	Lachnospiraceae			0	4437176060	1248536200	0	1105789500	1085766800	32326178000	12779000	5071382000	269661900	75397700	399168000	2733203000	6961351000	0	50296300	158121000	291972835060	33096314700	26447362800	1015079000	3757675100	435859000	263148000	8593773100	77081000	539481400	1626753100		A	P	P	A	P	P	P	P	P	P	P
Clostridia	Class	Bacteria		Firmicutes	Clostridia					904953600	14012036240	4957044200	1480939600	7998577700	25990284730	206083281520	1125725200	89205598700	1572530200	824072300	14520236900	66147493100	223813477400	0	2259245700	480162400	394597097850	372963832680	82514559670	6172465070	33897418620	9538846120	10255107400	114262761350	3473321400	4972384800	14451685600		P	P	P	P	P	P	P	P	P	P	P
Bacilli	Class	Bacteria		Firmicutes	Bacilli					1303847300	2967747640	246099900	1442914900	6677663200	19067954800	19263374300	414840800	24726300500	150423572080	161937000	5055908000	11883437700	39517144600	35201700	1035720900	7241297900	40879616540	10437067100	53162848820	16418131800	3961822440	3118315600	1396211700	69811739900	4393509900	24627374600	43019421340		P	P	P	P	P	P	P	P	P	P	P
Eubacteriaceae	Family	Bacteria		Firmicutes	Clostridia	selenomonadales	Eubacteriaceae			0	420415000	91361900	0	0	0	910760900	0	233910000	0	0	216734900	118668000	210625000	0	0	54699600	3743456100	5885488600	419622600	42357900	156576900	28823900	38907000	589691000	13273000	14301000	283436700		A	P	P	A	A	A	P	A	P	A	A
Peptostreptococcaceae	Family	Bacteria		Firmicutes	Clostridia	Clostridiales	Peptostreptococcaceae			43089900	0	0	0	0	0	787677000	25482000	1209225100	0	0	0	66717000	1566345500	0	0	0	0	330300000	736423000	0	500847000	0	86899000	1442928000	0	0	105221580		P	A	A	A	A	A	P	P	P	A	A
Metazoa	Kingdom	Eukaryota	Metazoa							16873452900	11570130080	5093189000	23190344230	14533032650	13097026400	177884708100	60199563100	154971361430	19608258320	253937230700	139797177500	178361054700	196086322200	20970372550	122722520070	30002617000	69986426200	82357778000	128235823140	68342945900	99248677910	23176722400	84198673700	125106790700	119201733620	60161962700	63932311200		P	P	P	P	P	P	P	P	P	P	P
Collinsella aerofaciens	Species	Bacteria		Actinobacteria	Coriobacteriia	Coriobacteriales	Coriobacteriaceae	Collinsella	Collinsella aerofaciens	57950720	155561000	0	0	0	0	1398474500	0	0	0	0	0	0	0	0	0	0	0	0	0	0	0	0	0	0	0	0	403668100		P	P	A	A	A	A	P	A	A	A	A
Hungatella hathewayi	Species	Bacteria		Firmicutes	Clostridia	Clostridiales	Clostridiaceae	Hungatella	Hungatella hathewayi	57386700	0	0	0	21889900	0	0	0	0	0	0	0	0	0	0	0	0	0	0	0	0	0	0	0	0	0	0	0		P	A	A	A	P	A	A	A	A	A	A
Enterococcaceae	Family	Bacteria		Firmicutes	Bacilli	Lactobacillales	Enterococcaceae			105576100	0	0	0	0	0	10931000	0	128264000	3652700	0	0	29207000	5709396000	0	0	0	306650000	371916000	0	16979000	2528563700	1008956700	618787000	26188000	19692000	14869000	0		P	A	A	A	A	A	P	A	P	P	A
Bacteroidia	Class	Bacteria		Bacteroidetes	Bacteroidia					1621221910	1285373800	59087000	126816200	331543100	2646781300	93294516200	476874000	19729906200	19551340410	11604809000	46012721700	45640838600	1670672000	1257324600	819536000	0	667768400	2570796740	1680523000	803320000	1920039000	82089000	462185800	596960000	1843722700	5387692200	2554388400		P	P	P	P	P	P	P	P	P	P	P
Eubacterium	Genus	Bacteria		Firmicutes	Clostridia	Clostridiales	Eubacteriaceae	Eubacterium		0	420415000	91361900	0	0	0	869866900	0	180594000	0	0	8084900	118668000	50075000	0	0	54699600	1770711100	5363738600	349292600	42357900	124905900	28823900	38907000	496996000	13273000	14301000	249492700		A	P	P	A	A	A	P	A	P	A	A
Marvinbryantia formatexigens	Species	Bacteria		Firmicutes	Clostridia	Clostridiales	Lachnospiraceae	Marvinbryantia	Marvinbryantia formatexigens	0	10475000	0	0	0	0	74629800	0	0	0	0	0	0	0	0	0	0	0	362707000	0	0	0	0	0	55965000	0	42074000	11607000		A	P	A	A	A	A	P	A	A	A	A
Burkholderiales bacterium YL45	Species	Bacteria		Proteobacteria	Betaproteobacteria	Burkholderiales			Burkholderiales bacterium YL45	0	40766600	0	0	0	0	0	0	0	0	0	0	0	0	0	0	0	0	0	0	0	0	0	0	0	0	0	0		A	P	A	A	A	A	A	A	A	A	A
Eukaryota	Superkingdom	Eukaryota								17203144000	11752501080	6380765300	28388605530	18887961750	15435799000	185218062100	60364777800	155704746230	21155515920	260060260700	142519242500	189153054700	212689231200	21214338850	123236146470	30495669000	70891950100	85387899200	142983143540	101388721000	104770385910	24978750300	97083581400	128991907500	133821240820	63782366000	71005695300		P	P	P	P	P	P	P	P	P	P	P
Lactobacillales	Order	Bacteria		Firmicutes	Bacilli	Lactobacillales				1303847300	2967747640	246099900	1438885500	5470904400	18795925400	17460499000	410368000	23527127800	148301105810	161937000	2329208000	11665667700	35769566600	35201700	1035720900	7189880900	39492071740	9759569800	51440971920	15366723900	3768292000	3007282900	1315290800	61804215700	4117727400	22163329600	39284103440		P	P	P	P	P	P	P	P	P	P	P
Proteobacteria	Phylum	Bacteria		Proteobacteria						11953680960	1127655780	664555000	2162073560	9147548370	2205484900	29952103590	856437300	2296042000	171084167510	28029852700	30829475800	42621792600	21637095900	1775548600	29625702160	184724900	30464998880	22750423700	10321996500	160626000	1951411900	2177104310	12538977600	4559968800	41523078650	5535052430	1296493500		P	P	P	P	P	P	P	P	P	P	P
Burkholderiales	Order	Bacteria		Proteobacteria	Betaproteobacteria	Burkholderiales				0	40766600	0	0	11053000	17848000	3760943300	0	19094000	0	6597860000	8334003300	13090276000	10335677200	0	10360000	0	0	0	0	0	0	0	0	0	0	0	0		A	P	A	A	P	P	P	A	P	A	P
Clostridium	Genus	Bacteria		Firmicutes	Clostridia	Clostridiales	Clostridiaceae	Clostridium		16905300	57470900	8730900	1473600000	15891800	892180200	5584353400	753288500	54449307200	1108087000	433265600	1469831000	1048532100	12829902000	0	2065746200	0	8635935800	4182202800	1347763400	4478861070	22611157100	7105581020	3900315500	13348408500	252978200	515690100	1946085000		P	P	P	P	P	P	P	P	P	P	P
Bacteroidetes	Phylum	Bacteria		Bacteroidetes						1673321910	1333254200	67763300	126816200	331543100	2646781300	94804261500	476874000	20267579900	19959473410	11792114600	46754843700	46331529600	1677607400	1290579100	819536000	0	667768400	2570796740	1680523000	803320000	1920039000	84522600	462185800	596960000	1887357200	5646238900	2662272100		P	P	P	P	P	P	P	P	P	P	P
Bifidobacteriaceae	Family	Bacteria		Actinobacteria	Actinobacteria	Bifidobacteriales	Bifidobacteriaceae			2484146900	26152131550	15690454100	220290000	1506941200	42332306170	9568915700	114732703900	137516439780	7363278950	2399227486800	2141692930880	2346523240890	1494197962810	137798278370	689056260	33096334500	28643929010	147930000	29424317020	102126278890	2380893610	83718800	55321124100	77146287100	1327987500	66549960500	152508234370		P	P	P	P	P	P	P	P	P	P	P
Enterobacterales	Order	Bacteria		Proteobacteria	Gammaproteobacteria	Enterobacterales				1600125350	201509100	153115200	557752200	3679430700	683146700	4541920600	814540000	756994000	97118384280	3280039000	3307789000	8353908200	3820171100	589951600	16898566860	0	15020670300	7548164500	879517900	16311000	1032736300	840772110	2624386500	1658503500	19572720370	2729752900	236209800		P	P	P	P	P	P	P	P	P	P	P
Gammaproteobacteria	Class	Bacteria		Proteobacteria	Gammaproteobacteria					1961697050	213845100	216825200	773922500	4669286700	707140700	6441778500	846787000	1075705000	113716060930	3721879000	4146940000	11465215200	7847214100	617020300	19324676360	3164900	18154746600	10185085500	2404359800	16311000	1098336300	1200761410	4250460500	2149228500	27490049470	3280449700	649479500		P	P	P	P	P	P	P	P	P	P	P
Actinobacteria	Phylum	Bacteria		Actinobacteria						10920058880	34587582720	17781662300	220290000	1628819000	45232472470	38499544550	116940637400	141924826480	7616295550	2484837362200	2221840578580	2450292656690	1583376012610	142007559570	2615107960	34153841100	29371217810	194034600	32499891620	111454427290	2747003310	113635300	57521148600	80877184200	1373186300	69838265400	163005058270		P	P	P	P	P	P	P	P	P	P	P
Firmicutes	Phylum	Bacteria		Firmicutes						6677888450	25875233480	9740034100	4180446470	25561420100	72087865230	333422280720	2584565600	160897942600	178002401720	6034036300	27535366900	142344753670	417648886600	799514600	4068429310	12502012900	700218694150	619897173570	199832515720	26078709980	114785171660	52760728330	29293018700	265030739010	10084289800	37887673300	87405625030		P	P	P	P	P	P	P	P	P	P	P
Collinsella	Genus	Bacteria		Actinobacteria	Coriobacteriia	Coriobacteriales	Coriobacteriaceae	Collinsella		7009931420	5072524170	749852000	0	0	0	21642618350	0	206085900	0	0	0	0	0	0	0	0	0	0	0	0	0	0	0	0	0	0	1033779400		P	P	P	A	A	A	P	A	P	A	A
Actinobacteria	Class	Bacteria		Actinobacteria	Actinobacteria					2879817160	28203982750	16980948400	220290000	1628819000	45218856470	10355197300	116867372400	141227814580	7597837350	2474845097200	2215353542580	2430657637090	1574433071610	141939457570	2615107960	34153841100	29341382310	149437600	32420940620	111168165290	2596873310	113635300	57440381600	79640912200	1373186300	69624785400	161425611270		P	P	P	P	P	P	P	P	P	P	P
Mammalia	Class	Eukaryota	Metazoa	Chordata	Mammalia					15088274400	10398409380	1988217000	16941831930	10927733450	9411672300	157648557900	56917824700	136950530930	14758918370	235676317700	132163506800	158996910100	144822025900	20223255850	116143393170	25672306700	53075527200	64507202700	37453278840	49248288300	84653628610	18979830200	39296094800	109421376700	97713168820	53554936600	40232399800		P	P	P	P	P	P	P	P	P	P	P
Primates	Order	Eukaryota	Metazoa	Chordata	Mammalia	Primates				10880540100	6949181000	1130123000	5455109000	6391456850	5855017300	115635233800	36078388600	85575785200	8755560090	180775417700	111803801400	125858184500	79214650000	14994563950	88322797420	13775022000	28618092900	39032820600	18119941100	19047669100	50491409110	8428767000	23895638300	80282415500	62463751520	35359489900	21651524300		P	P	P	P	P	P	P	P	P	P	P
Bacteroides massiliensis	Species	Bacteria		Bacteroidetes	Bacteroidia	Bacteroidales	Bacteroidaceae	Bacteroides	Bacteroides massiliensis	22805600	3463300	0	0	0	0	86156000	0	0	0	0	155360000	25830000	0	0	0	0	0	0	0	0	0	0	0	0	0	0	0		P	P	A	A	A	A	P	A	A	A	A
Veillonellaceae	Family	Bacteria		Firmicutes	Negativicutes	Veillonellales	Veillonellaceae			1654629960	137350300	0	8141570	1804677800	7549050200	3074621600	688153300	17223341700	0	0	0	18593409000	4987785600	0	1676000	2170985800	708178700	10352017150	7693962300	284816810	7098874600	3417407600	3536491000	5610493200	32246300	1134808100	14140772620		P	P	A	P	P	P	P	P	P	A	A
Peptostreptococcus	Genus	Bacteria		Firmicutes	Clostridia	Clostridiales	Peptostreptococcaceae	Peptostreptococcus		43089900	0	0	0	0	0	0	0	1138444100	0	0	0	0	0	0	0	0	0	0	0	0	0	0	0	0	0	0	0		P	A	A	A	A	A	A	A	P	A	A
Clostridiaceae	Family	Bacteria		Firmicutes	Clostridia	Clostridiales	Clostridiaceae			259331000	64535400	8730900	1473600000	302174000	892180200	6569031700	753288500	54972662200	1108087000	478555600	1469831000	1289333100	13291413800	0	2117928200	0	8809557600	4345242800	1496862400	4512452070	22752431100	7166620720	4029176500	13390949500	252978200	2114309800	2198709600		P	P	P	P	P	P	P	P	P	P	P
Peptostreptococcus anaerobius	Species	Bacteria		Firmicutes	Clostridia	Clostridiales	Peptostreptococcaceae	Peptostreptococcus	Peptostreptococcus anaerobius	19249500	0	0	0	0	0	0	0	710085700	0	0	0	0	0	0	0	0	0	0	0	0	0	0	0	0	0	0	0		P	A	A	A	A	A	A	A	P	A	A
Ruminococcus	Genus	Bacteria		Firmicutes	Clostridia	Clostridiales	Ruminococcaceae	Ruminococcus		0	516590600	74242000	0	169616300	1728643600	568681000	0	33554000	23681000	0	77463000	1265750000	6067274900	0	3853800	0	12561086800	4253276700	1240491300	0	213847000	21748500	60616900	1928389300	15744000	29951000	312817900		A	P	P	A	P	P	P	A	P	P	A
Bifidobacterium longum	Species	Bacteria		Actinobacteria	Actinobacteria	Bifidobacteriales	Bifidobacteriaceae	Bifidobacterium	Bifidobacterium longum	4323900	409221400	3091707800	0	0	1166255900	503224600	23255191800	437309400	605504300	189180445400	131501754900	119821143880	270900485700	19188468880	42904500	4427452600	0	0	42528400	1219859800	145480000	0	216865000	0	0	330764000	1262350200		P	P	P	A	A	P	P	P	P	P	P
Parabacteroides	Genus	Bacteria		Bacteroidetes	Bacteroidia	Bacteroidales	Tannerellaceae	Parabacteroides		249771010	0	0	0	0	64419000	176695000	45340000	56828000	712958000	0	0	1231359000	0	0	0	0	0	0	0	0	0	0	0	0	0	0	0		P	A	A	A	A	P	P	P	P	P	A
Veillonella sp, DORA_A_3_16_22	Species	Bacteria		Firmicutes	Negativicutes	Veillonellales	Veillonellaceae	Veillonella	Veillonella sp, DORA_A_3_16_22	0	0	0	0	0	53360000	0	0	774334000	0	0	0	0	0	0	0	0	0	953419000	96723600	0	49815000	0	0	0	0	0	0		A	A	A	A	A	P	A	A	P	A	A
Dialister	Genus	Bacteria		Firmicutes	Negativicutes	Veillonellales	Veillonellaceae	Dialister		0	0	0	0	42507200	159186000	0	0	0	0	0	0	0	0	0	0	0	0	0	0	0	0	0	0	366729000	0	0	0		A	A	A	A	P	P	A	A	A	A	A
Dialister pneumosintes	Species	Bacteria		Firmicutes	Negativicutes	Veillonellales	Veillonellaceae	Dialister	Dialister pneumosintes	0	0	0	0	42507200	159186000	0	0	0	0	0	0	0	0	0	0	0	0	0	0	0	0	0	0	366729000	0	0	0		A	A	A	A	P	P	A	A	A	A	A
Citrobacter	Genus	Bacteria		Proteobacteria	Gammaproteobacteria	Enterobacterales	Enterobacteriaceae	Citrobacter		0	0	0	154037000	0	0	0	0	0	0	0	0	0	0	0	0	0	0	0	0	0	0	0	0	0	387587000	0	0		A	A	A	P	A	A	A	A	A	A	A
Citrobacter koseri	Species	Bacteria		Proteobacteria	Gammaproteobacteria	Enterobacterales	Enterobacteriaceae	Citrobacter	Citrobacter koseri	0	0	0	146032100	0	0	0	0	0	0	0	0	0	0	0	0	0	0	0	0	0	0	0	0	0	0	0	0		A	A	A	P	A	A	A	A	A	A	A
Prevotellaceae	Family	Bacteria		Bacteroidetes	Bacteroidia	Bacteroidales	Prevotellaceae			0	0	0	0	16368000	277387900	2157535000	0	0	402198000	104146000	0	217147000	55796000	24186000	19856000	0	0	548277000	1085093000	0	0	0	0	13603000	32744000	0	36411700		A	A	A	A	P	P	P	A	A	P	P
Klebsiella	Genus	Bacteria		Proteobacteria	Gammaproteobacteria	Enterobacterales	Enterobacteriaceae	Klebsiella		0	0	0	12676800	258481100	151030000	182899000	0	0	28917326780	81088000	0	345498000	639783000	0	442093340	0	444187000	137106000	0	16311000	0	63184600	97070000	45189000	1272262700	175359000	0		A	A	A	P	P	P	P	A	A	P	P
Lactobacillus reuteri	Species	Bacteria		Firmicutes	Bacilli	Lactobacillales	Lactobacillaceae	Lactobacillus	Lactobacillus reuteri	0	0	0	0	0	5184705300	0	0	0	0	0	0	0	0	0	0	0	4077322600	1554159500	53868000	0	0	0	0	0	0	0	0		A	A	A	A	A	P	A	A	A	A	A
Fusobacteria	Phylum	Bacteria		Fusobacteria						0	0	0	128860000	26686000	0	39752000	0	4007900	104690000	0	0	0	0	0	68280000	0	28325000	12952000	7924200	3354100000	75179000	0	23663000	0	0	0	0		A	A	A	P	P	A	P	A	P	P	A
Butyricicoccus pullicaecorum	Species	Bacteria		Firmicutes	Clostridia	Clostridiales	Clostridiaceae	Butyricicoccus	Butyricicoccus pullicaecorum	0	0	0	0	111786500	0	588788600	0	0	0	0	0	0	0	0	0	0	0	0	0	0	0	0	0	0	0	260150700	0		A	A	A	A	P	A	P	A	A	A	A
Blautia sp, KLE 1732	Species	Bacteria		Firmicutes	Clostridia	Clostridiales	Lachnospiraceae	Blautia	Blautia sp, KLE 1732	0	0	0	0	0	762901000	0	0	0	0	0	0	0	0	0	0	0	0	0	0	0	0	0	0	0	0	0	0		A	A	A	A	A	P	A	A	A	A	A
Prevotella	Genus	Bacteria		Bacteroidetes	Bacteroidia	Bacteroidales	Prevotellaceae	Prevotella		0	0	0	0	16368000	277387900	295035000	0	0	402198000	104146000	0	217147000	55796000	24186000	19856000	0	0	458635000	1085093000	0	0	0	0	13603000	32744000	0	36411700		A	A	A	A	P	P	P	A	A	P	P
Fusobacterium	Genus	Bacteria		Fusobacteria	Fusobacteriia	Fusobacteriales	Fusobacteriaceae	Fusobacterium		0	0	0	128860000	26686000	0	39752000	0	4007900	104690000	0	0	0	0	0	68280000	0	28325000	12952000	7924200	3354100000	40806000	0	23663000	0	0	0	0		A	A	A	P	P	A	P	A	P	P	A
Sutterella	Genus	Bacteria		Proteobacteria	Betaproteobacteria	Burkholderiales	Sutterellaceae	Sutterella		0	0	0	0	11053000	17848000	3760943300	0	0	0	6597860000	8250897300	13047355000	10296059200	0	10360000	0	0	0	0	0	0	0	0	0	0	0	0		A	A	A	A	P	P	P	A	A	A	P
Bacillales	Order	Bacteria		Firmicutes	Bacilli	Bacillales				0	0	0	0	0	29152000	190877900	0	451293000	0	0	2726700000	25935000	56463000	0	0	0	520260000	382522000	461090000	0	0	21360000	0	249111200	0	0	176919000		A	A	A	A	A	P	P	A	P	A	A
Dorea longicatena	Species	Bacteria		Firmicutes	Clostridia	Clostridiales	Lachnospiraceae	Dorea	Dorea longicatena	0	0	0	0	0	16632400	105282000	0	0	0	0	0	0	0	0	0	0	17070000	0	0	0	0	0	0	133193000	0	0	0		A	A	A	A	A	P	P	A	A	A	A
Anaerostipes caccae	Species	Bacteria		Firmicutes	Clostridia	Clostridiales	Lachnospiraceae	Anaerostipes	Anaerostipes caccae	0	0	0	0	118816300	39266000	0	0	0	0	0	0	175736000	388181000	0	0	0	322812000	48968000	6979700	0	0	0	0	0	0	0	0		A	A	A	A	P	P	A	A	A	A	A
Megasphaera	Genus	Bacteria		Firmicutes	Negativicutes	Veillonellales	Veillonellaceae	Megasphaera		0	0	0	787670	0	814131200	19638000	0	134588000	0	0	0	0	0	0	0	0	12813000	0	472206300	0	0	0	0	0	0	0	0		A	A	A	P	A	P	P	A	P	A	A
Dorea	Genus	Bacteria		Firmicutes	Clostridia	Clostridiales	Lachnospiraceae	Dorea		0	0	0	0	0	16632400	3654795200	0	0	0	0	0	317940000	1248334000	0	0	0	5207259700	64955000	739426900	0	0	0	0	785486000	0	0	0		A	A	A	A	A	P	P	A	A	A	A
Bifidobacterium bifidum	Species	Bacteria		Actinobacteria	Actinobacteria	Bifidobacteriales	Bifidobacteriaceae	Bifidobacterium	Bifidobacterium bifidum	0	0	0	76636000	20121000	3919288600	80675000	8437200	16580988800	93359000	457263455400	318275413600	299119643500	2583871800	0	0	0	0	0	0	0	0	0	0	117346600	361856800	6749837400	737431200		A	A	A	P	P	P	P	P	P	P	P
Megasphaera micronuciformis	Species	Bacteria		Firmicutes	Negativicutes	Veillonellales	Veillonellaceae	Megasphaera	Megasphaera micronuciformis	0	0	0	0	0	785926200	0	0	0	0	0	0	0	0	0	0	0	12813000	0	345718900	0	0	0	0	0	0	0	0		A	A	A	A	A	P	A	A	A	A	A
Sutterellaceae	Family	Bacteria		Proteobacteria	Betaproteobacteria	Burkholderiales	Sutterellaceae			0	0	0	0	11053000	17848000	3760943300	0	0	0	6597860000	8250897300	13047355000	10296059200	0	10360000	0	0	0	0	0	0	0	0	0	0	0	0		A	A	A	A	P	P	P	A	A	A	P
Veillonella seminalis	Species	Bacteria		Firmicutes	Negativicutes	Veillonellales	Veillonellaceae	Veillonella	Veillonella seminalis	0	0	0	7353900	0	668685900	0	0	0	0	0	0	0	0	0	0	0	0	0	0	0	0	1104947200	11859000	1088694400	25933000	7486000	0		A	A	A	P	A	P	A	A	A	A	A
Coprococcus comes	Species	Bacteria		Firmicutes	Clostridia	Clostridiales	Lachnospiraceae	Coprococcus	Coprococcus comes	0	0	0	0	0	11540600	0	0	0	0	0	0	0	0	0	0	0	0	0	0	0	0	0	0	0	0	0	0		A	A	A	A	A	P	A	A	A	A	A
Clostridium perfringens	Species	Bacteria		Firmicutes	Clostridia	Clostridiales	Clostridiaceae	Clostridium	Clostridium perfringens	0	0	0	0	15891800	528858800	0	392018500	1801386000	0	0	0	0	11420900	0	243488900	0	2737743100	307926200	25500200	0	3742354500	1176120900	1284465600	1767374300	6320100	2358000	86473700		A	A	A	A	P	P	A	P	P	A	A
Prevotella buccae	Species	Bacteria		Bacteroidetes	Bacteroidia	Bacteroidales	Prevotellaceae	Prevotella	Prevotella buccae	0	0	0	0	0	28587900	0	0	0	0	0	0	0	0	0	0	0	0	0	0	0	0	0	0	0	0	0	0		A	A	A	A	A	P	A	A	A	A	A
Fusobacteriales	Order	Bacteria		Fusobacteria	Fusobacteriia	Fusobacteriales				0	0	0	128860000	26686000	0	39752000	0	4007900	104690000	0	0	0	0	0	68280000	0	28325000	12952000	7924200	3354100000	75179000	0	23663000	0	0	0	0		A	A	A	P	P	A	P	A	P	P	A
Fusobacteriia	Class	Bacteria		Fusobacteria	Fusobacteriia					0	0	0	128860000	26686000	0	39752000	0	4007900	104690000	0	0	0	0	0	68280000	0	28325000	12952000	7924200	3354100000	75179000	0	23663000	0	0	0	0		A	A	A	P	P	A	P	A	P	P	A
Fusobacteriaceae	Family	Bacteria		Fusobacteria	Fusobacteriia	Fusobacteriales	Fusobacteriaceae			0	0	0	128860000	26686000	0	39752000	0	4007900	104690000	0	0	0	0	0	68280000	0	28325000	12952000	7924200	3354100000	75179000	0	23663000	0	0	0	0		A	A	A	P	P	A	P	A	P	P	A
Butyricicoccus	Genus	Bacteria		Firmicutes	Clostridia	Clostridiales	Clostridiaceae	Butyricicoccus		0	0	0	0	111786500	0	893959100	0	0	0	0	0	0	0	0	0	0	0	0	0	0	0	0	0	0	0	1576190700	45606000		A	A	A	A	P	A	P	A	A	A	A
Actinomycetaceae	Family	Bacteria		Actinobacteria	Actinobacteria	Actinomycetales	Actinomycetaceae			0	0	0	0	0	0	30883000	0	17134000	0	7306987000	13641903000	7353453000	2362970000	0	1921800000	8772900	0	0	1893823000	0	0	0	0	406250000	0	60541000	2391600		A	A	A	A	A	A	P	A	P	A	P
Clostridium baratii	Species	Bacteria		Firmicutes	Clostridia	Clostridiales	Clostridiaceae	Clostridium	Clostridium baratii	0	0	0	0	0	0	0	0	30819000	0	0	0	0	0	0	0	0	39611000	0	0	0	0	0	0	0	0	0	0		A	A	A	A	A	A	A	A	P	A	A
Enterobacter	Genus	Bacteria		Proteobacteria	Gammaproteobacteria	Enterobacterales	Enterobacteriaceae	Enterobacter		0	0	0	0	0	0	24026000	0	0	408635000	0	80413000	820494000	0	0	0	0	0	0	0	0	0	0	0	0	0	0	0		A	A	A	A	A	A	P	A	A	P	A
Mycoplasmatales	Order	Bacteria		Tenericutes	Mollicutes	Mycoplasmatales				0	0	0	0	0	0	0	0	282590000	0	0	0	0	0	0	0	0	0	0	0	0	0	0	0	0	0	0	0		A	A	A	A	A	A	A	A	P	A	A
Enterobacter cloacae	Species	Bacteria		Proteobacteria	Gammaproteobacteria	Enterobacterales	Enterobacteriaceae	Enterobacter	Enterobacter cloacae	0	0	0	0	0	0	0	0	0	113385000	0	0	0	0	0	0	0	0	0	0	0	0	0	0	0	0	0	0		A	A	A	A	A	A	A	A	A	P	A
Mycoplasmataceae	Family	Bacteria		Tenericutes	Mollicutes	Mycoplasmatales	Mycoplasmataceae			0	0	0	0	0	0	0	0	282590000	0	0	0	0	0	0	0	0	0	0	0	0	0	0	0	0	0	0	0		A	A	A	A	A	A	A	A	P	A	A
Mycoplasma	Genus	Bacteria		Tenericutes	Mollicutes	Mycoplasmatales	Mycoplasmataceae	Mycoplasma		0	0	0	0	0	0	0	0	282590000	0	0	0	0	0	0	0	0	0	0	0	0	0	0	0	0	0	0	0		A	A	A	A	A	A	A	A	P	A	A
Alphaproteobacteria	Class	Bacteria		Proteobacteria	Alphaproteobacteria					0	0	0	0	0	0	91156100	0	0	0	0	0	0	0	0	0	0	1443956000	13327000	0	14363000	12060000	7291700	0	41883000	13442000	12401000	33886000		A	A	A	A	A	A	P	A	A	A	A
Flavonifractor	Genus	Bacteria		Firmicutes	Clostridia	Clostridiales	Ruminococcaceae	Flavonifractor		0	0	0	0	0	0	1586788000	0	0	0	0	0	0	0	0	0	0	2708700	446743000	853410600	0	0	0	0	0	0	0	0		A	A	A	A	A	A	P	A	A	A	A
Escherichia fergusonii	Species	Bacteria		Proteobacteria	Gammaproteobacteria	Enterobacterales	Enterobacteriaceae	Escherichia	Escherichia fergusonii	0	0	0	0	0	0	0	0	0	92575000	0	0	0	0	0	0	0	0	0	0	0	0	0	0	0	0	0	0		A	A	A	A	A	A	A	A	A	P	A
Peptoniphilaceae	Family	Bacteria		Firmicutes	Tissierellia	Tissierellales	Peptoniphilaceae			0	0	0	0	0	0	0	0	4387800	68834000	0	0	0	0	0	0	0	733560700	0	0	0	0	0	0	0	0	0	0		A	A	A	A	A	A	A	A	P	P	A
Clostridium disporicum	Species	Bacteria		Firmicutes	Clostridia	Clostridiales	Clostridiaceae	Clostridium	Clostridium disporicum	0	0	0	0	0	0	12694000	0	12423249300	0	0	0	0	25925500	0	0	0	50248000	0	0	913430900	147330000	106540000	202268000	0	0	0	0		A	A	A	A	A	A	P	A	P	A	A
Klebsiella oxytoca	Species	Bacteria		Proteobacteria	Gammaproteobacteria	Enterobacterales	Enterobacteriaceae	Klebsiella	Klebsiella oxytoca	0	0	0	0	0	0	18425000	0	0	310595000	0	0	0	0	0	0	0	0	0	0	0	0	0	0	0	92910800	0	0		A	A	A	A	A	A	P	A	A	P	A
Deltaproteobacteria	Class	Bacteria		Proteobacteria	Deltaproteobacteria					0	0	0	0	0	0	0	0	108930000	2208300	0	0	0	0	87088000	0	0	7979800	0	32559000	0	0	0	0	0	0	0	0		A	A	A	A	A	A	A	A	P	P	A
Dorea formicigenerans	Species	Bacteria		Firmicutes	Clostridia	Clostridiales	Lachnospiraceae	Dorea	Dorea formicigenerans	0	0	0	0	0	0	2105278200	0	0	0	0	0	0	483080000	0	0	0	2229700	0	563523400	0	0	0	0	329000000	0	0	0		A	A	A	A	A	A	P	A	A	A	A
[Clostridium] hylemonae	Species	Bacteria		Firmicutes	Clostridia	Clostridiales	Lachnospiraceae	Lachnoclostridium	[Clostridium] hylemonae	0	0	0	0	0	0	442172000	0	0	0	0	0	332340000	541137000	0	0	0	0	0	77351000	0	0	0	0	928850000	0	28317000	36003000		A	A	A	A	A	A	P	A	A	A	A
Eubacterium ventriosum	Species	Bacteria		Firmicutes	Clostridia	Clostridiales	Eubacteriaceae	Eubacterium	Eubacterium ventriosum	0	0	0	0	0	0	1797200	0	37724000	0	0	0	0	0	0	0	0	336322100	81897000	70647000	0	0	0	0	0	0	0	0		A	A	A	A	A	A	P	A	P	A	A
Nematoda	Phylum	Eukaryota	Metazoa	Nematoda						0	0	0	0	0	0	370050000	0	99956000	91273050	0	0	0	0	0	0	0	51277000	181415000	30356000	0	0	0	0	0	0	0	0		A	A	A	A	A	A	P	A	P	P	A
Sutterella wadsworthensis	Species	Bacteria		Proteobacteria	Betaproteobacteria	Burkholderiales	Sutterellaceae	Sutterella	Sutterella wadsworthensis	0	0	0	0	0	0	2073541200	0	0	0	6119651000	7833232300	12179070000	9709138600	0	0	0	0	0	0	0	0	0	0	0	0	0	0		A	A	A	A	A	A	P	A	A	A	P
Fusicatenibacter	Genus	Bacteria		Firmicutes	Clostridia	Clostridiales	Lachnospiraceae	Fusicatenibacter		0	0	0	0	0	0	192049000	12779000	0	0	0	0	0	0	0	0	0	0	0	0	0	0	0	0	0	0	0	0		A	A	A	A	A	A	P	P	A	A	A
Acidaminococcaceae	Family	Bacteria		Firmicutes	Negativicutes	Acidaminococcales	Acidaminococcaceae			0	0	0	0	0	0	22493758700	0	0	0	0	39905000	2202706900	0	0	0	0	0	0	45701000	0	0	0	0	0	0	0	0		A	A	A	A	A	A	P	A	A	A	A
Campylobacteraceae	Family	Bacteria		Proteobacteria	Epsilonproteobacteria	Campylobacterales	Campylobacteraceae			0	0	0	0	0	0	48699000	9650300	44307000	0	0	0	0	0	0	0	0	0	0	0	0	0	0	0	0	0	0	0		A	A	A	A	A	A	P	P	P	A	A
Archaea	Superkingdom	Archaea								0	0	0	0	0	0	59072000	0	33234000	0	0	0	0	0	0	0	0	0	0	0	15357000	32823000	0	0	0	0	0	0		A	A	A	A	A	A	P	A	P	A	A
Bifidobacterium adolescentis	Species	Bacteria		Actinobacteria	Actinobacteria	Bifidobacteriales	Bifidobacteriaceae	Bifidobacterium	Bifidobacterium adolescentis	0	0	0	0	0	0	0	58050000	151270000	0	14688548100	40532807400	97634066700	164467000	0	0	0	0	84415000	10916000	0	0	0	0	57604000	0	0	22686000		A	A	A	A	A	A	A	P	P	A	P
Bifidobacterium catenulatum	Species	Bacteria		Actinobacteria	Actinobacteria	Bifidobacteriales	Bifidobacteriaceae	Bifidobacterium	Bifidobacterium catenulatum	0	0	0	0	0	0	0	0	1142090300	0	391757000	93862000	622518000	808669000	0	0	0	0	0	0	0	0	0	0	0	0	0	0		A	A	A	A	A	A	A	A	P	A	P
Succinatimonas	Genus	Bacteria		Proteobacteria	Gammaproteobacteria	Aeromonadales	Succinivibrionaceae	Succinatimonas		0	0	0	0	0	0	658355000	0	253510000	164410000	265560000	703781000	1331258000	958080000	0	0	0	25762900	968951000	328218000	0	0	0	0	0	37551000	0	26867000		A	A	A	A	A	A	P	A	P	P	P
[Clostridium] spiroforme	Species	Bacteria		Firmicutes	Erysipelotrichia	Erysipelotrichales	Erysipelotrichaceae	Erysipelatoclostridium	[Clostridium] spiroforme	0	0	0	0	0	0	70027000	0	0	0	0	0	0	0	0	0	0	0	0	0	0	0	0	0	0	0	0	0		A	A	A	A	A	A	P	A	A	A	A
Tissierellia	Class	Bacteria		Firmicutes	Tissierellia					0	0	0	0	0	0	0	0	4387800	68834000	0	0	26930000	123550000	0	0	0	750682500	14717000	0	0	0	0	0	0	0	0	0		A	A	A	A	A	A	A	A	P	P	A
Tissierellales	Order	Bacteria		Firmicutes	Tissierellia	Tissierellales				0	0	0	0	0	0	0	0	4387800	68834000	0	0	26930000	123550000	0	0	0	741858900	14717000	0	0	0	0	0	0	0	0	0		A	A	A	A	A	A	A	A	P	P	A
Intestinibacter bartlettii	Species	Bacteria		Firmicutes	Clostridia	Clostridiales	Peptostreptococcaceae	Intestinibacter	Intestinibacter bartlettii	0	0	0	0	0	0	173943000	25482000	0	0	0	0	0	1464090900	0	0	0	0	0	0	0	0	0	0	642178000	0	0	105221580		A	A	A	A	A	A	P	P	A	A	A
Tyzzerella nexilis	Species	Bacteria		Firmicutes	Clostridia	Clostridiales	Lachnospiraceae	Tyzzerella	Tyzzerella nexilis	0	0	0	0	0	0	9289645900	0	0	12008700	0	0	0	0	0	0	0	133537600	18497000	93805000	0	0	0	0	0	0	0	0		A	A	A	A	A	A	P	A	A	P	A
Clostridium sp, 7_2_43FAA	Species	Bacteria		Firmicutes	Clostridia	Clostridiales	Clostridiaceae	Clostridium	Clostridium sp, 7_2_43FAA	0	0	0	0	0	0	0	0	207664900	0	0	0	0	0	0	339974200	0	0	0	0	0	0	0	0	0	0	0	0		A	A	A	A	A	A	A	A	P	A	A
Clostridium paraputrificum	Species	Bacteria		Firmicutes	Clostridia	Clostridiales	Clostridiaceae	Clostridium	Clostridium paraputrificum	0	0	0	0	0	0	0	0	477683000	0	0	0	58877000	1828954800	0	650395400	0	1528493000	19720800	112849600	8845200	906583100	0	39579000	0	0	0	115053000		A	A	A	A	A	A	A	A	P	A	A
Erysipelotrichia	Class	Bacteria		Firmicutes	Erysipelotrichia					0	0	0	0	0	0	238070000	0	490159100	0	90959000	165810000	3123238500	12081190500	0	0	0	0	1826077200	226902700	0	0	0	0	43893500	0	0	80832000		A	A	A	A	A	A	P	A	P	A	P
Erysipelotrichales	Order	Bacteria		Firmicutes	Erysipelotrichia	Erysipelotrichales				0	0	0	0	0	0	238070000	0	490159100	0	90959000	165810000	3123238500	12081190500	0	0	0	0	1826077200	226902700	0	0	0	0	43893500	0	0	80832000		A	A	A	A	A	A	P	A	P	A	P
Plesiomonas	Genus	Bacteria		Proteobacteria	Gammaproteobacteria	Enterobacterales		Plesiomonas		0	0	0	0	0	0	0	0	0	156053200	0	0	0	0	0	0	0	0	0	0	0	0	0	307310000	0	420179000	0	0		A	A	A	A	A	A	A	A	A	P	A
Plesiomonas shigelloides	Species	Bacteria		Proteobacteria	Gammaproteobacteria	Enterobacterales		Plesiomonas	Plesiomonas shigelloides	0	0	0	0	0	0	0	0	0	156053200	0	0	0	0	0	0	0	0	0	0	0	0	0	307310000	0	420179000	0	0		A	A	A	A	A	A	A	A	A	P	A
Blautia hydrogenotrophica	Species	Bacteria		Firmicutes	Clostridia	Clostridiales	Lachnospiraceae	Blautia	Blautia hydrogenotrophica	0	0	0	0	0	0	260100000	0	12360000	116553200	0	0	0	0	0	0	0	112109000	664884000	0	0	0	0	0	0	0	0	0		A	A	A	A	A	A	P	A	P	P	A
Pasteurellaceae	Family	Bacteria		Proteobacteria	Gammaproteobacteria	Pasteurellales	Pasteurellaceae			0	0	0	0	0	0	57411000	0	0	96082600	0	135370000	785417000	37581000	0	65798000	0	41636300	273455000	212722900	0	0	9580100	34999000	0	0	0	356890700		A	A	A	A	A	A	P	A	A	P	A
Tenericutes	Phylum	Bacteria		Tenericutes						0	0	0	0	0	0	0	0	282590000	344960000	0	0	0	0	0	0	0	0	0	0	0	0	0	0	0	0	0	0		A	A	A	A	A	A	A	A	P	P	A
Haemophilus	Genus	Bacteria		Proteobacteria	Gammaproteobacteria	Pasteurellales	Pasteurellaceae	Haemophilus		0	0	0	0	0	0	24627000	0	0	7421600	0	0	685417000	37581000	0	0	0	0	115239000	165836900	0	0	0	0	0	0	0	283440000		A	A	A	A	A	A	P	A	A	P	A
Lachnospiraceae bacterium 1_4_56FAA	Species	Bacteria		Firmicutes	Clostridia	Clostridiales	Lachnospiraceae		Lachnospiraceae bacterium 1_4_56FAA	0	0	0	0	0	0	148128200	0	0	0	0	0	307401000	22182000	0	0	0	0	0	0	0	0	0	0	0	0	0	0		A	A	A	A	A	A	P	A	A	A	A
Paenibacillus	Genus	Bacteria		Firmicutes	Bacilli	Bacillales	Paenibacillaceae	Paenibacillus		0	0	0	0	0	0	172740000	0	18153000	0	0	0	0	0	0	0	0	0	0	0	0	0	0	0	0	0	0	0		A	A	A	A	A	A	P	A	P	A	A
Haemophilus parainfluenzae	Species	Bacteria		Proteobacteria	Gammaproteobacteria	Pasteurellales	Pasteurellaceae	Haemophilus	Haemophilus parainfluenzae	0	0	0	0	0	0	24627000	0	0	7421600	0	0	0	0	0	0	0	0	61712000	44844900	0	0	0	0	0	0	0	76227000		A	A	A	A	A	A	P	A	A	P	A
Leuconostoc	Genus	Bacteria		Firmicutes	Bacilli	Lactobacillales	Leuconostocaceae	Leuconostoc		0	0	0	0	0	0	488724000	0	111810000	0	0	0	0	0	0	0	0	0	0	0	0	0	0	0	0	0	0	0		A	A	A	A	A	A	P	A	P	A	A
Mollicutes	Class	Bacteria		Tenericutes	Mollicutes					0	0	0	0	0	0	0	0	282590000	344960000	0	0	0	0	0	0	0	0	0	0	0	0	0	0	0	0	0	0		A	A	A	A	A	A	A	A	P	P	A
Lachnoclostridium	Genus	Bacteria		Firmicutes	Clostridia	Clostridiales	Lachnospiraceae	Lachnoclostridium		0	0	0	0	0	0	1016585000	0	0	0	0	89278000	349576000	640007000	0	50296300	0	514545000	612606000	206193000	0	0	0	0	934634600	0	28317000	36003000		A	A	A	A	A	A	P	A	A	A	A
Ruminococcus albus	Species	Bacteria		Firmicutes	Clostridia	Clostridiales	Ruminococcaceae	Ruminococcus	Ruminococcus albus	0	0	0	0	0	0	182229000	0	0	0	0	0	0	0	0	0	0	0	0	0	0	0	0	0	0	0	0	41077000		A	A	A	A	A	A	P	A	A	A	A
Succinatimonas hippei	Species	Bacteria		Proteobacteria	Gammaproteobacteria	Aeromonadales	Succinivibrionaceae	Succinatimonas	Succinatimonas hippei	0	0	0	0	0	0	637772000	0	253510000	53190000	265560000	703781000	1293460000	958080000	0	0	0	7245900	901110000	304350000	0	0	0	0	0	0	0	0		A	A	A	A	A	A	P	A	P	P	P
Collinsella stercoris	Species	Bacteria		Actinobacteria	Coriobacteriia	Coriobacteriales	Coriobacteriaceae	Collinsella	Collinsella stercoris	0	0	0	0	0	0	8434300	0	197080000	0	0	0	0	0	0	0	0	0	0	0	0	0	0	0	0	0	0	0		A	A	A	A	A	A	P	A	P	A	A
Tyzzerella	Genus	Bacteria		Firmicutes	Clostridia	Clostridiales	Lachnospiraceae	Tyzzerella		0	0	0	0	0	0	9289645900	0	0	12008700	0	0	0	0	0	0	0	133537600	18497000	93805000	0	0	0	0	0	0	0	0		A	A	A	A	A	A	P	A	A	P	A
Streptococcus oralis	Species	Bacteria		Firmicutes	Bacilli	Lactobacillales	Streptococcaceae	Streptococcus	Streptococcus oralis	0	0	0	0	0	0	0	0	302270000	0	0	0	0	0	0	0	0	0	0	0	0	0	0	0	0	0	0	0		A	A	A	A	A	A	A	A	P	A	A
Streptococcus infantarius	Species	Bacteria		Firmicutes	Bacilli	Lactobacillales	Streptococcaceae	Streptococcus	Streptococcus infantarius	0	0	0	0	0	0	38327000	0	18545000	340385000	0	0	0	0	0	0	0	0	0	0	0	0	0	0	141150000	0	238376000	100568000		A	A	A	A	A	A	P	A	P	P	A
Anaerofustis	Genus	Bacteria		Firmicutes	Clostridia	Clostridiales	Eubacteriaceae	Anaerofustis		0	0	0	0	0	0	40894000	0	53316000	0	0	0	0	0	0	0	0	1972745000	339760000	70330000	0	0	0	0	0	0	0	0		A	A	A	A	A	A	P	A	P	A	A
Atopobiaceae	Family	Bacteria		Actinobacteria	Coriobacteriia	Coriobacteriales	Atopobiaceae			0	0	0	0	0	0	156598000	0	0	0	0	0	0	0	0	0	0	0	24720000	21347000	0	0	0	0	0	0	0	0		A	A	A	A	A	A	P	A	A	A	A
Bacteroides fragilis	Species	Bacteria		Bacteroidetes	Bacteroidia	Bacteroidales	Bacteroidaceae	Bacteroides	Bacteroides fragilis	0	0	0	0	0	0	123770000	0	826678000	0	0	0	0	0	0	0	0	0	0	0	0	0	0	0	0	0	0	0		A	A	A	A	A	A	P	A	P	A	A
Succinivibrionaceae	Family	Bacteria		Proteobacteria	Gammaproteobacteria	Aeromonadales	Succinivibrionaceae			0	0	0	0	0	0	658355000	0	253510000	164410000	265560000	703781000	1331258000	958080000	0	0	0	25762900	968951000	328218000	0	0	0	0	0	37551000	0	26867000		A	A	A	A	A	A	P	A	P	P	P
Bacteroides thetaiotaomicron	Species	Bacteria		Bacteroidetes	Bacteroidia	Bacteroidales	Bacteroidaceae	Bacteroides	Bacteroides thetaiotaomicron	0	0	0	0	0	0	28261800	0	0	0	218346000	1752465000	414563000	0	0	0	0	0	0	0	0	0	0	0	0	0	0	0		A	A	A	A	A	A	P	A	A	A	P
Bacteroides vulgatus	Species	Bacteria		Bacteroidetes	Bacteroidia	Bacteroidales	Bacteroidaceae	Bacteroides	Bacteroides vulgatus	0	0	0	0	0	0	924466000	0	0	0	757795700	166559000	35838000	0	112550000	16780000	0	0	0	0	0	0	0	0	40504000	0	22094000	497494000		A	A	A	A	A	A	P	A	A	A	P
Erysipelotrichaceae	Family	Bacteria		Firmicutes	Erysipelotrichia	Erysipelotrichales	Erysipelotrichaceae			0	0	0	0	0	0	238070000	0	490159100	0	90959000	165810000	3123238500	12081190500	0	0	0	0	1826077200	226902700	0	0	0	0	43893500	0	0	80832000		A	A	A	A	A	A	P	A	P	A	P
Acidaminococcales	Order	Bacteria		Firmicutes	Negativicutes	Acidaminococcales				0	0	0	0	0	0	22493758700	0	0	0	0	39905000	2202706900	0	0	0	0	0	0	45701000	0	0	0	0	0	0	0	0		A	A	A	A	A	A	P	A	A	A	A
Anaerofustis stercorihominis	Species	Bacteria		Firmicutes	Clostridia	Clostridiales	Eubacteriaceae	Anaerofustis	Anaerofustis stercorihominis	0	0	0	0	0	0	40894000	0	53316000	0	0	0	0	0	0	0	0	1972745000	339760000	70330000	0	0	0	0	0	0	0	0		A	A	A	A	A	A	P	A	P	A	A
Collinsella sp, 4_8_47FAA	Species	Bacteria		Actinobacteria	Coriobacteriia	Coriobacteriales	Coriobacteriaceae	Collinsella	Collinsella sp, 4_8_47FAA	0	0	0	0	0	0	166354000	0	0	0	0	0	0	0	0	0	0	0	0	0	0	0	0	0	0	0	0	0		A	A	A	A	A	A	P	A	A	A	A
Fusicatenibacter saccharivorans	Species	Bacteria		Firmicutes	Clostridia	Clostridiales	Lachnospiraceae	Fusicatenibacter	Fusicatenibacter saccharivorans	0	0	0	0	0	0	192049000	12779000	0	0	0	0	0	0	0	0	0	0	0	0	0	0	0	0	0	0	0	0		A	A	A	A	A	A	P	P	A	A	A
Lactococcus	Genus	Bacteria		Firmicutes	Bacilli	Lactobacillales	Streptococcaceae	Lactococcus		0	0	0	0	0	0	8740997700	0	0	178020700	0	0	0	25031000	0	0	0	0	0	0	39958000	74990600	65919700	60204000	0	118072000	198424000	39081000		A	A	A	A	A	A	P	A	A	P	A
Lactococcus lactis	Species	Bacteria		Firmicutes	Bacilli	Lactobacillales	Streptococcaceae	Lactococcus	Lactococcus lactis	0	0	0	0	0	0	6358026100	0	0	178020700	0	0	0	25031000	0	0	0	0	0	0	0	0	0	0	0	89234000	169782000	0		A	A	A	A	A	A	P	A	A	P	A
Campylobacterales	Order	Bacteria		Proteobacteria	Epsilonproteobacteria	Campylobacterales				0	0	0	0	0	0	48699000	9650300	44307000	0	0	0	0	0	0	0	0	197375000	27969000	0	0	0	0	0	130210000	0	22418000	9553400		A	A	A	A	A	A	P	P	P	A	A
Veillonella atypica	Species	Bacteria		Firmicutes	Negativicutes	Veillonellales	Veillonellaceae	Veillonella	Veillonella atypica	0	0	0	0	0	0	0	0	269363100	0	0	0	64681400	0	0	0	0	0	714550	10751000	0	39454900	0	0	0	0	0	0		A	A	A	A	A	A	A	A	P	A	A
Veillonella dispar	Species	Bacteria		Firmicutes	Negativicutes	Veillonellales	Veillonellaceae	Veillonella	Veillonella dispar	0	0	0	0	0	0	0	0	345121000	0	0	0	5473000	22523000	0	0	0	0	82696000	55138600	0	0	19620700	4606700	0	0	0	160875200		A	A	A	A	A	A	A	A	P	A	A
Erysipelatoclostridium	Genus	Bacteria		Firmicutes	Erysipelotrichia	Erysipelotrichales	Erysipelotrichaceae	Erysipelatoclostridium		0	0	0	0	0	0	70027000	0	0	0	0	0	35809000	737611000	0	0	0	0	0	0	0	0	0	0	0	0	0	0		A	A	A	A	A	A	P	A	A	A	A
Epsilonproteobacteria	Class	Bacteria		Proteobacteria	Epsilonproteobacteria					0	0	0	0	0	0	48699000	9650300	44307000	0	0	0	0	0	0	0	0	197375000	27969000	0	0	0	0	0	130210000	0	22418000	9553400		A	A	A	A	A	A	P	P	P	A	A
Firmicutes bacterium ASF500	Species	Bacteria		Firmicutes					Firmicutes bacterium ASF500	0	0	0	0	0	0	55874000	0	0	12249000	0	0	0	0	0	0	0	0	0	0	0	0	0	0	0	0	0	0		A	A	A	A	A	A	P	A	A	P	A
Sutterella sp, KLE1602	Species	Bacteria		Proteobacteria	Betaproteobacteria	Burkholderiales	Sutterellaceae	Sutterella	Sutterella sp, KLE1602	0	0	0	0	0	0	184426000	0	0	0	0	0	0	0	0	0	0	0	0	0	0	0	0	0	0	0	0	0		A	A	A	A	A	A	P	A	A	A	A
Intestinibacter	Genus	Bacteria		Firmicutes	Clostridia	Clostridiales	Peptostreptococcaceae	Intestinibacter		0	0	0	0	0	0	173943000	25482000	0	0	0	0	0	1464090900	0	0	0	0	0	0	0	0	0	0	642178000	0	0	105221580		A	A	A	A	A	A	P	P	A	A	A
Bifidobacterium animalis	Species	Bacteria		Actinobacteria	Actinobacteria	Bifidobacteriales	Bifidobacteriaceae	Bifidobacterium	Bifidobacterium animalis	0	0	0	0	0	0	0	10543000	2226496920	0	0	216738000	115668000	0	53715000	0	0	13442958740	0	32287000	0	0	0	0	0	0	0	0		A	A	A	A	A	A	A	P	P	A	A
Acidaminococcus	Genus	Bacteria		Firmicutes	Negativicutes	Acidaminococcales	Acidaminococcaceae	Acidaminococcus		0	0	0	0	0	0	22462932700	0	0	0	0	39905000	2202706900	0	0	0	0	0	0	0	0	0	0	0	0	0	0	0		A	A	A	A	A	A	P	A	A	A	A
Bacteroides dorei	Species	Bacteria		Bacteroidetes	Bacteroidia	Bacteroidales	Bacteroidaceae	Bacteroides	Bacteroides dorei	0	0	0	0	0	0	2299803500	0	0	0	0	0	0	0	0	0	0	0	0	0	0	0	0	0	0	0	0	0		A	A	A	A	A	A	P	A	A	A	A
Anaerotruncus	Genus	Bacteria		Firmicutes	Clostridia	Clostridiales	Ruminococcaceae	Anaerotruncus		0	0	0	0	0	0	0	0	0	14505600	0	0	0	0	0	0	0	0	0	0	0	0	0	0	0	0	0	0		A	A	A	A	A	A	A	A	A	P	A
Bacteroides stercoris	Species	Bacteria		Bacteroidetes	Bacteroidia	Bacteroidales	Bacteroidaceae	Bacteroides	Bacteroides stercoris	0	0	0	0	0	0	2081044400	0	0	0	0	0	0	0	0	0	0	0	0	0	0	0	0	0	0	0	0	0		A	A	A	A	A	A	P	A	A	A	A
Leuconostocaceae	Family	Bacteria		Firmicutes	Bacilli	Lactobacillales	Leuconostocaceae			0	0	0	0	0	0	501622000	0	111810000	0	0	0	0	0	0	0	0	0	0	0	0	0	0	0	0	0	0	0		A	A	A	A	A	A	P	A	P	A	A
Acidaminococcus intestini	Species	Bacteria		Firmicutes	Negativicutes	Acidaminococcales	Acidaminococcaceae	Acidaminococcus	Acidaminococcus intestini	0	0	0	0	0	0	3175798000	0	0	0	0	0	1093107000	0	0	0	0	0	0	0	0	0	0	0	0	0	0	0		A	A	A	A	A	A	P	A	A	A	A
Flavonifractor plautii	Species	Bacteria		Firmicutes	Clostridia	Clostridiales	Ruminococcaceae	Flavonifractor	Flavonifractor plautii	0	0	0	0	0	0	1586788000	0	0	0	0	0	0	0	0	0	0	0	446743000	853410600	0	0	0	0	0	0	0	0		A	A	A	A	A	A	P	A	A	A	A
Paenibacillaceae	Family	Bacteria		Firmicutes	Bacilli	Bacillales	Paenibacillaceae			0	0	0	0	0	0	172740000	0	18153000	0	0	0	0	0	0	0	0	0	0	0	0	0	0	0	0	0	0	0		A	A	A	A	A	A	P	A	P	A	A
Blautia wexlerae	Species	Bacteria		Firmicutes	Clostridia	Clostridiales	Lachnospiraceae	Blautia	Blautia wexlerae	0	0	0	0	0	0	93338600	0	0	0	0	0	0	0	0	0	0	0	2362054000	0	0	0	0	0	0	0	0	0		A	A	A	A	A	A	P	A	A	A	A
Aeromonadales	Order	Bacteria		Proteobacteria	Gammaproteobacteria	Aeromonadales				0	0	0	0	0	0	658355000	0	253510000	164410000	265560000	703781000	1331258000	958080000	0	0	0	25762900	968951000	328218000	0	0	0	0	0	37551000	0	26867000		A	A	A	A	A	A	P	A	P	P	P
Pasteurellales	Order	Bacteria		Proteobacteria	Gammaproteobacteria	Pasteurellales				0	0	0	0	0	0	57411000	0	0	96082600	0	135370000	785417000	37581000	0	65798000	0	41636300	273455000	212722900	0	0	9580100	34999000	0	0	0	356890700		A	A	A	A	A	A	P	A	A	P	A
Carnobacteriaceae	Family	Bacteria		Firmicutes	Bacilli	Lactobacillales	Carnobacteriaceae			0	0	0	0	0	0	0	0	0	134968000	0	0	0	0	0	0	0	0	0	0	0	0	0	0	0	0	0	0		A	A	A	A	A	A	A	A	A	P	A
Bacteroides eggerthii	Species	Bacteria		Bacteroidetes	Bacteroidia	Bacteroidales	Bacteroidaceae	Bacteroides	Bacteroides eggerthii	0	0	0	0	0	0	378063500	0	0	0	0	0	0	0	0	0	0	0	0	0	0	0	0	0	0	0	0	0		A	A	A	A	A	A	P	A	A	A	A
Streptococcus australis	Species	Bacteria		Firmicutes	Bacilli	Lactobacillales	Streptococcaceae	Streptococcus	Streptococcus australis	0	0	0	0	0	0	0	0	0	305910000	0	0	0	0	0	0	0	0	0	0	0	0	0	0	0	0	0	0		A	A	A	A	A	A	A	A	A	P	A
Clostridium botulinum	Species	Bacteria		Firmicutes	Clostridia	Clostridiales	Clostridiaceae	Clostridium	Clostridium botulinum	0	0	0	0	0	0	0	0	185275000	0	0	0	0	0	0	0	0	0	0	0	0	0	0	0	0	0	0	0		A	A	A	A	A	A	A	A	P	A	A
Clostridium celatum	Species	Bacteria		Firmicutes	Clostridia	Clostridiales	Clostridiaceae	Clostridium	Clostridium celatum	0	0	0	0	0	0	0	0	1754900700	0	0	0	0	0	0	0	0	3473200	0	0	0	0	0	0	0	0	0	0		A	A	A	A	A	A	A	A	P	A	A
Actinomycetales	Order	Bacteria		Actinobacteria	Actinobacteria	Actinomycetales				0	0	0	0	0	0	30883000	0	17134000	0	7306987000	13641903000	7353453000	2362970000	0	1921800000	8772900	0	0	1893823000	0	0	0	0	406250000	0	60541000	2391600		A	A	A	A	A	A	P	A	P	A	P
Veillonella sp, DORA_B_18_19_23	Species	Bacteria		Firmicutes	Negativicutes	Veillonellales	Veillonellaceae	Veillonella	Veillonella sp, DORA_B_18_19_23	0	0	0	0	0	0	0	0	0	0	0	0	0	73223000	0	0	0	0	0	0	0	0	0	0	0	0	0	0		A	A	A	A	A	A	A	A	A	A	A
Bacteroides coprophilus	Species	Bacteria		Bacteroidetes	Bacteroidia	Bacteroidales	Bacteroidaceae	Bacteroides	Bacteroides coprophilus	0	0	0	0	0	0	0	0	0	0	0	60232000	273514000	0	0	0	0	0	0	0	0	0	0	0	0	0	0	0		A	A	A	A	A	A	A	A	A	A	A
Rikenellaceae	Family	Bacteria		Bacteroidetes	Bacteroidia	Bacteroidales	Rikenellaceae			0	0	0	0	0	0	0	0	0	0	28358000	387040000	725418000	590100000	0	0	0	298278000	1663640000	595430000	0	0	0	0	0	0	0	0		A	A	A	A	A	A	A	A	A	A	P
Bacteroides plebeius	Species	Bacteria		Bacteroidetes	Bacteroidia	Bacteroidales	Bacteroidaceae	Bacteroides	Bacteroides plebeius	0	0	0	0	0	0	0	0	0	0	0	183940000	0	0	0	0	0	0	0	0	0	0	0	0	0	0	0	0		A	A	A	A	A	A	A	A	A	A	A
Porphyromonadaceae	Family	Bacteria		Bacteroidetes	Bacteroidia	Bacteroidales	Porphyromonadaceae			0	0	0	0	0	0	0	0	0	0	64165000	214150000	0	299190000	0	0	0	0	0	0	0	0	0	0	0	0	0	0		A	A	A	A	A	A	A	A	A	A	P
Bacteroides coprocola	Species	Bacteria		Bacteroidetes	Bacteroidia	Bacteroidales	Bacteroidaceae	Bacteroides	Bacteroides coprocola	0	0	0	0	0	0	0	0	0	0	60861000	0	0	0	0	0	0	0	0	0	0	0	0	0	0	0	0	0		A	A	A	A	A	A	A	A	A	A	P
Bacteroides caccae	Species	Bacteria		Bacteroidetes	Bacteroidia	Bacteroidales	Bacteroidaceae	Bacteroides	Bacteroides caccae	0	0	0	0	0	0	0	0	0	0	45966000	324190000	129574000	0	0	0	0	0	0	0	0	0	0	0	0	0	0	0		A	A	A	A	A	A	A	A	A	A	P
Bifidobacterium scardovii	Species	Bacteria		Actinobacteria	Actinobacteria	Bifidobacteriales	Bifidobacteriaceae	Bifidobacterium	Bifidobacterium scardovii	0	0	0	0	0	0	0	0	0	0	254449000	201330000	224671000	255699000	5075900	5528600	3631300	0	0	0	0	0	0	0	0	0	44371000	80162000		A	A	A	A	A	A	A	A	A	A	P
Clostridiales Family XIII, Incertae Sedis	Family	Bacteria		Firmicutes	Clostridia	Clostridiales	Clostridiales Family XIII, Incertae Sedis			0	0	0	0	0	0	0	0	0	0	0	0	0	52802000	0	0	0	0	0	0	0	0	0	0	0	0	0	0		A	A	A	A	A	A	A	A	A	A	A
Haemophilus sp, CCUG 60358	Species	Bacteria		Proteobacteria	Gammaproteobacteria	Pasteurellales	Pasteurellaceae	Haemophilus	Haemophilus sp, CCUG 60358	0	0	0	0	0	0	0	0	0	0	0	0	208585000	0	0	0	0	0	0	0	0	0	0	0	0	0	0	57294000		A	A	A	A	A	A	A	A	A	A	A
Actinomyces	Genus	Bacteria		Actinobacteria	Actinobacteria	Actinomycetales	Actinomycetaceae	Actinomyces		0	0	0	0	0	0	0	0	0	0	7306987000	13641903000	7353453000	2362970000	0	1921800000	8772900	0	0	1893823000	0	0	0	0	406250000	0	60541000	2391600		A	A	A	A	A	A	A	A	A	A	P
Bacteroides intestinalis	Species	Bacteria		Bacteroidetes	Bacteroidia	Bacteroidales	Bacteroidaceae	Bacteroides	Bacteroides intestinalis	0	0	0	0	0	0	0	0	0	0	5413800	522520000	394800000	0	0	0	0	0	0	0	0	0	0	0	0	0	0	0		A	A	A	A	A	A	A	A	A	A	P
Alistipes	Genus	Bacteria		Bacteroidetes	Bacteroidia	Bacteroidales	Rikenellaceae	Alistipes		0	0	0	0	0	0	0	0	0	0	28358000	387040000	725418000	590100000	0	0	0	298278000	1663640000	595430000	0	0	0	0	0	0	0	0		A	A	A	A	A	A	A	A	A	A	P
Eggerthella	Genus	Bacteria		Actinobacteria	Coriobacteriia	Eggerthellales	Eggerthellaceae	Eggerthella		0	0	0	0	0	0	0	0	0	0	0	0	1068787000	0	0	0	0	0	0	0	0	0	0	0	0	0	0	0		A	A	A	A	A	A	A	A	A	A	A
Fungi	Kingdom	Eukaryota	Fungi							0	0	0	0	0	0	0	0	0	0	191050000	1883000000	0	33226000	0	0	0	0	143670000	42919000	0	0	0	0	0	0	0	0		A	A	A	A	A	A	A	A	A	A	P
Eggerthella lenta	Species	Bacteria		Actinobacteria	Coriobacteriia	Eggerthellales	Eggerthellaceae	Eggerthella	Eggerthella lenta	0	0	0	0	0	0	0	0	0	0	0	0	242748000	0	0	0	0	0	0	0	0	0	0	0	0	0	0	0		A	A	A	A	A	A	A	A	A	A	A
Bifidobacterium angulatum	Species	Bacteria		Actinobacteria	Actinobacteria	Bifidobacteriales	Bifidobacteriaceae	Bifidobacterium	Bifidobacterium angulatum	0	0	0	0	0	0	0	0	0	0	3922657000	1279066000	111578000	0	0	0	0	0	0	0	12966000	0	0	29672000	0	0	46219000	130855000		A	A	A	A	A	A	A	A	A	A	P
Bifidobacterium reuteri	Species	Bacteria		Actinobacteria	Actinobacteria	Bifidobacteriales	Bifidobacteriaceae	Bifidobacterium	Bifidobacterium reuteri	0	0	0	0	0	0	0	0	0	0	0	0	0	179200000	0	0	0	0	0	0	0	0	0	0	0	0	0	0		A	A	A	A	A	A	A	A	A	A	A
Enterococcus avium	Species	Bacteria		Firmicutes	Bacilli	Lactobacillales	Enterococcaceae	Enterococcus	Enterococcus avium	0	0	0	0	0	0	0	0	0	0	0	0	0	564170000	0	0	0	0	0	0	0	0	0	0	0	0	0	0		A	A	A	A	A	A	A	A	A	A	A
Cellulosilyticum lentocellum	Species	Bacteria		Firmicutes	Clostridia	Clostridiales	Lachnospiraceae	Cellulosilyticum	Cellulosilyticum lentocellum	0	0	0	0	0	0	0	0	0	0	0	0	0	1034676000	0	0	0	0	0	0	0	0	0	0	0	0	0	0		A	A	A	A	A	A	A	A	A	A	A
Erysipelotrichaceae bacterium 3_1_53	Species	Bacteria		Firmicutes	Erysipelotrichia	Erysipelotrichales	Erysipelotrichaceae		Erysipelotrichaceae bacterium 3_1_53	0	0	0	0	0	0	0	0	0	0	0	0	2976793500	10844662500	0	0	0	0	0	0	0	0	0	0	0	0	0	0		A	A	A	A	A	A	A	A	A	A	A
Ascomycota	Phylum	Eukaryota	Fungi	Ascomycota						0	0	0	0	0	0	0	0	0	0	191050000	1883000000	0	33226000	0	0	0	0	0	0	0	0	0	0	0	0	0	0		A	A	A	A	A	A	A	A	A	A	P
Eggerthellaceae	Family	Bacteria		Actinobacteria	Coriobacteriia	Eggerthellales	Eggerthellaceae			0	0	0	0	0	0	0	0	0	0	399800000	51479000	1188007000	180008000	0	0	0	0	19877000	0	0	0	0	0	0	0	0	0		A	A	A	A	A	A	A	A	A	A	P
Eggerthellales	Order	Bacteria		Actinobacteria	Coriobacteriia	Eggerthellales				0	0	0	0	0	0	0	0	0	0	399800000	51479000	1188007000	180008000	0	0	0	0	19877000	0	0	0	0	0	0	0	0	0		A	A	A	A	A	A	A	A	A	A	P
Butyrivibrio	Genus	Bacteria		Firmicutes	Clostridia	Clostridiales	Lachnospiraceae	Butyrivibrio		0	0	0	0	0	0	0	0	0	0	0	216140000	201547000	1210493000	0	0	0	11198000	0	84204000	0	0	0	0	0	0	0	0		A	A	A	A	A	A	A	A	A	A	A
Terrisporobacter othiniensis	Species	Bacteria		Firmicutes	Clostridia	Clostridiales	Peptostreptococcaceae	Terrisporobacter	Terrisporobacter othiniensis	0	0	0	0	0	0	0	0	0	0	0	0	0	102254600	0	0	0	0	0	0	0	204336000	0	0	0	0	0	0		A	A	A	A	A	A	A	A	A	A	A
Bifidobacterium thermacidophilum	Species	Bacteria		Actinobacteria	Actinobacteria	Bifidobacteriales	Bifidobacteriaceae	Bifidobacterium	Bifidobacterium thermacidophilum	0	0	0	0	0	0	0	0	0	0	3195200000	0	1378700000	460010000	0	0	0	0	0	0	0	0	0	0	0	0	0	0		A	A	A	A	A	A	A	A	A	A	P
Terrisporobacter	Genus	Bacteria		Firmicutes	Clostridia	Clostridiales	Peptostreptococcaceae	Terrisporobacter		0	0	0	0	0	0	0	0	0	0	0	0	0	102254600	0	0	0	0	0	0	0	204336000	0	0	0	0	0	0		A	A	A	A	A	A	A	A	A	A	A
Cellulosilyticum	Genus	Bacteria		Firmicutes	Clostridia	Clostridiales	Lachnospiraceae	Cellulosilyticum		0	0	0	0	0	0	0	0	0	0	0	0	0	1034676000	0	0	0	0	0	0	0	0	0	0	0	0	0	0		A	A	A	A	A	A	A	A	A	A	A
Parabacteroides merdae	Species	Bacteria		Bacteroidetes	Bacteroidia	Bacteroidales	Tannerellaceae	Parabacteroides	Parabacteroides merdae	0	0	0	0	0	0	0	0	0	0	0	0	575918000	0	0	0	0	0	0	0	0	0	0	0	0	0	0	0		A	A	A	A	A	A	A	A	A	A	A
Spirochaetes	Phylum	Bacteria		Spirochaetes						0	0	0	0	0	0	0	0	0	0	0	62469000	0	22942000	0	0	0	0	0	0	0	0	0	0	0	0	0	0		A	A	A	A	A	A	A	A	A	A	A
Spirochaetia	Class	Bacteria		Spirochaetes	Spirochaetia					0	0	0	0	0	0	0	0	0	0	0	62469000	0	22942000	0	0	0	0	0	0	0	0	0	0	0	0	0	0		A	A	A	A	A	A	A	A	A	A	A
Bacteroides ovatus	Species	Bacteria		Bacteroidetes	Bacteroidia	Bacteroidales	Bacteroidaceae	Bacteroides	Bacteroides ovatus	0	0	0	0	0	0	0	0	0	0	35200000	0	43214000	0	0	0	0	0	0	0	0	0	0	0	0	0	0	0		A	A	A	A	A	A	A	A	A	A	P
Enterococcus cecorum	Species	Bacteria		Firmicutes	Bacilli	Lactobacillales	Enterococcaceae	Enterococcus	Enterococcus cecorum	0	0	0	0	0	0	0	0	0	0	0	0	0	835627000	0	0	0	0	0	0	0	0	0	0	0	0	0	0		A	A	A	A	A	A	A	A	A	A	A
Eggerthella sp, HGA1	Species	Bacteria		Actinobacteria	Coriobacteriia	Eggerthellales	Eggerthellaceae	Eggerthella	Eggerthella sp, HGA1	0	0	0	0	0	0	0	0	0	0	0	0	624170000	0	0	0	0	0	0	0	0	0	0	0	0	0	0	0		A	A	A	A	A	A	A	A	A	A	A
Morganellaceae	Family	Bacteria		Proteobacteria	Gammaproteobacteria	Enterobacterales	Morganellaceae			0	0	0	0	0	0	0	0	0	0	0	0	0	0	0	10674700	0	0	268210800	42459000	0	70541000	0	83346000	83993000	32289000	0	0		A	A	A	A	A	A	A	A	A	A	A
Bacteroides uniformis	Species	Bacteria		Bacteroidetes	Bacteroidia	Bacteroidales	Bacteroidaceae	Bacteroides	Bacteroides uniformis	0	0	0	0	0	0	0	0	0	0	0	0	0	0	176016700	0	0	0	0	0	0	0	0	0	0	0	0	0		A	A	A	A	A	A	A	A	A	A	A
Desulfovibrionaceae	Family	Bacteria		Proteobacteria	Deltaproteobacteria	Desulfovibrionales	Desulfovibrionaceae			0	0	0	0	0	0	0	0	0	0	0	0	0	0	87088000	0	0	7979800	0	32559000	0	0	0	0	0	0	0	0		A	A	A	A	A	A	A	A	A	A	A
Desulfovibrionales	Order	Bacteria		Proteobacteria	Deltaproteobacteria	Desulfovibrionales				0	0	0	0	0	0	0	0	0	0	0	0	0	0	87088000	0	0	7979800	0	32559000	0	0	0	0	0	0	0	0		A	A	A	A	A	A	A	A	A	A	A
Lachnospira	Genus	Bacteria		Firmicutes	Clostridia	Clostridiales	Lachnospiraceae	Lachnospira		0	0	0	0	0	0	0	0	0	0	0	0	0	0	0	0	158121000	0	0	0	0	0	0	0	0	0	0	0		A	A	A	A	A	A	A	A	A	A	A
Lachnospira pectinoschiza	Species	Bacteria		Firmicutes	Clostridia	Clostridiales	Lachnospiraceae	Lachnospira	Lachnospira pectinoschiza	0	0	0	0	0	0	0	0	0	0	0	0	0	0	0	0	158121000	0	0	0	0	0	0	0	0	0	0	0		A	A	A	A	A	A	A	A	A	A	A
Bilophila	Genus	Bacteria		Proteobacteria	Deltaproteobacteria	Desulfovibrionales	Desulfovibrionaceae	Bilophila		0	0	0	0	0	0	0	0	0	0	0	0	0	0	87088000	0	0	0	0	0	0	0	0	0	0	0	0	0		A	A	A	A	A	A	A	A	A	A	A
Ruminococcus bicirculans	Species	Bacteria		Firmicutes	Clostridia	Clostridiales	Ruminococcaceae	Ruminococcus	Ruminococcus bicirculans	0	0	0	0	0	0	0	0	0	0	0	0	0	0	0	0	0	94062000	0	0	0	0	0	0	0	0	0	0		A	A	A	A	A	A	A	A	A	A	A
Blautia sp, YL58	Species	Bacteria		Firmicutes	Clostridia	Clostridiales	Lachnospiraceae	Blautia	Blautia sp, YL58	0	0	0	0	0	0	0	0	0	0	0	0	0	0	0	0	0	622509000	20228000	58420000	0	0	0	0	98782000	0	0	0		A	A	A	A	A	A	A	A	A	A	A
Morganella	Genus	Bacteria		Proteobacteria	Gammaproteobacteria	Enterobacterales	Morganellaceae	Morganella		0	0	0	0	0	0	0	0	0	0	0	0	0	0	0	0	0	0	229756800	0	0	0	0	0	0	0	0	0		A	A	A	A	A	A	A	A	A	A	A
Roseburia intestinalis	Species	Bacteria		Firmicutes	Clostridia	Clostridiales	Lachnospiraceae	Roseburia	Roseburia intestinalis	0	0	0	0	0	0	0	0	0	0	0	0	0	0	0	0	0	38761000	0	14051016400	0	0	0	0	0	0	0	0		A	A	A	A	A	A	A	A	A	A	A
Tissierellia bacterium S7-1-4	Species	Bacteria		Firmicutes	Tissierellia				Tissierellia bacterium S7-1-4	0	0	0	0	0	0	0	0	0	0	0	0	0	0	0	0	0	8823600	0	0	0	0	0	0	0	0	0	0		A	A	A	A	A	A	A	A	A	A	A
Megamonas	Genus	Bacteria		Firmicutes	Negativicutes	Selenomonadales	Selenomonadaceae	Megamonas		0	0	0	0	0	0	0	0	0	0	0	0	0	0	0	0	0	0	44699000	0	0	0	0	0	0	0	0	0		A	A	A	A	A	A	A	A	A	A	A
Hungateiclostridiaceae	Family	Bacteria		Firmicutes	Clostridia	Clostridiales	Hungateiclostridiaceae			0	0	0	0	0	0	0	0	0	0	0	0	0	0	0	0	0	164370000	0	0	0	0	0	0	0	0	0	0		A	A	A	A	A	A	A	A	A	A	A
Streptophyta	Phylum	Eukaryota	Viridiplantae	Streptophyta						0	0	0	0	0	0	0	0	0	0	0	0	0	0	0	0	0	0	12602000	12998000	0	95053000	41898000	133479000	0	0	0	15918000		A	A	A	A	A	A	A	A	A	A	A
Lachnospiraceae bacterium 6_1_63FAA	Species	Bacteria		Firmicutes	Clostridia	Clostridiales	Lachnospiraceae		Lachnospiraceae bacterium 6_1_63FAA	0	0	0	0	0	0	0	0	0	0	0	0	0	0	0	0	0	6899210000	46116700	0	0	0	0	0	0	0	0	0		A	A	A	A	A	A	A	A	A	A	A
Lachnospiraceae bacterium 3_1_57FAA_CT1	Species	Bacteria		Firmicutes	Clostridia	Clostridiales	Lachnospiraceae		Lachnospiraceae bacterium 3_1_57FAA_CT1	0	0	0	0	0	0	0	0	0	0	0	0	0	0	0	0	0	0	3334920000	0	0	0	0	0	11273000	0	0	79974000		A	A	A	A	A	A	A	A	A	A	A
Ruminococcus sp, 5_1_39BFAA	Species	Bacteria		Firmicutes	Clostridia	Clostridiales	Ruminococcaceae	Ruminococcus	Ruminococcus sp, 5_1_39BFAA	0	0	0	0	0	0	0	0	0	0	0	0	0	0	0	0	0	0	1658605700	0	0	0	0	0	0	0	0	0		A	A	A	A	A	A	A	A	A	A	A
Ruminococcus champanellensis	Species	Bacteria		Firmicutes	Clostridia	Clostridiales	Ruminococcaceae	Ruminococcus	Ruminococcus champanellensis	0	0	0	0	0	0	0	0	0	0	0	0	0	0	0	0	0	0	258108000	0	0	0	0	0	0	0	0	0		A	A	A	A	A	A	A	A	A	A	A
Hungateiclostridiaceae bacterium KB18	Species	Bacteria		Firmicutes	Clostridia	Clostridiales	Hungateiclostridiaceae		Hungateiclostridiaceae bacterium KB18	0	0	0	0	0	0	0	0	0	0	0	0	0	0	0	0	0	164370000	0	0	0	0	0	0	0	0	0	0		A	A	A	A	A	A	A	A	A	A	A
Thermotogae	Phylum	Bacteria		Thermotogae						0	0	0	0	0	0	0	0	0	0	0	0	0	0	0	0	0	0	187674200	0	0	0	0	0	0	0	0	0		A	A	A	A	A	A	A	A	A	A	A
Clostridium sp, (strain SY8519)	Species	Bacteria		Firmicutes	Clostridia	Clostridiales	Clostridiaceae	Clostridium	Clostridium sp, (strain SY8519)	0	0	0	0	0	0	0	0	0	0	0	0	0	0	0	0	0	194981000	47873000	0	0	0	0	0	0	0	0	0		A	A	A	A	A	A	A	A	A	A	A
Anaerobium	Genus	Bacteria		Firmicutes	Clostridia	Clostridiales	Lachnospiraceae	Anaerobium		0	0	0	0	0	0	0	0	0	0	0	0	0	0	0	0	0	41567000	32717000	166840000	0	0	0	0	0	0	0	0		A	A	A	A	A	A	A	A	A	A	A
Anaerococcus vaginalis	Species	Bacteria		Firmicutes	Tissierellia	Tissierellales	Peptoniphilaceae	Anaerococcus	Anaerococcus vaginalis	0	0	0	0	0	0	0	0	0	0	0	0	0	0	0	0	0	212494300	0	0	0	0	0	0	0	0	0	0		A	A	A	A	A	A	A	A	A	A	A
Robinsoniella sp, RHS	Species	Bacteria		Firmicutes	Clostridia	Clostridiales	Lachnospiraceae	Robinsoniella	Robinsoniella sp, RHS	0	0	0	0	0	0	0	0	0	0	0	0	0	0	0	0	0	0	90224000	0	0	0	0	0	94952000	0	0	0		A	A	A	A	A	A	A	A	A	A	A
Veillonella parvula	Species	Bacteria		Firmicutes	Negativicutes	Veillonellales	Veillonellaceae	Veillonella	Veillonella parvula	0	0	0	0	0	0	0	0	0	0	0	0	0	0	0	0	0	0	827020000	0	0	0	0	0	0	0	0	0		A	A	A	A	A	A	A	A	A	A	A
Clostridiales bacterium KLE1615	Species	Bacteria		Firmicutes	Clostridia	Clostridiales			Clostridiales bacterium KLE1615	0	0	0	0	0	0	0	0	0	0	0	0	0	0	0	0	0	158559000	0	0	0	0	0	0	0	0	0	0		A	A	A	A	A	A	A	A	A	A	A
Thermotogae	Class	Bacteria		Thermotogae	Thermotogae					0	0	0	0	0	0	0	0	0	0	0	0	0	0	0	0	0	0	187674200	0	0	0	0	0	0	0	0	0		A	A	A	A	A	A	A	A	A	A	A
Blautia hansenii	Species	Bacteria		Firmicutes	Clostridia	Clostridiales	Lachnospiraceae	Blautia	Blautia hansenii	0	0	0	0	0	0	0	0	0	0	0	0	0	0	0	0	0	6478020860	35870000	0	0	0	0	0	0	0	0	0		A	A	A	A	A	A	A	A	A	A	A
Chromadorea	Class	Eukaryota	Metazoa	Nematoda	Chromadorea					0	0	0	0	0	0	0	0	0	0	0	0	0	0	0	0	0	51277000	146980000	0	0	0	0	0	0	0	0	0		A	A	A	A	A	A	A	A	A	A	A
Robinsoniella	Genus	Bacteria		Firmicutes	Clostridia	Clostridiales	Lachnospiraceae	Robinsoniella		0	0	0	0	0	0	0	0	0	0	0	0	0	0	0	0	0	0	90224000	0	0	0	0	0	94952000	0	0	0		A	A	A	A	A	A	A	A	A	A	A
Anaerobium acetethylicum	Species	Bacteria		Firmicutes	Clostridia	Clostridiales	Lachnospiraceae	Anaerobium	Anaerobium acetethylicum	0	0	0	0	0	0	0	0	0	0	0	0	0	0	0	0	0	41567000	32717000	166840000	0	0	0	0	0	0	0	0		A	A	A	A	A	A	A	A	A	A	A
Butyrivibrio fibrisolvens	Species	Bacteria		Firmicutes	Clostridia	Clostridiales	Lachnospiraceae	Butyrivibrio	Butyrivibrio fibrisolvens	0	0	0	0	0	0	0	0	0	0	0	0	0	0	0	0	0	11198000	0	84204000	0	0	0	0	0	0	0	0		A	A	A	A	A	A	A	A	A	A	A
Viridiplantae	Kingdom	Eukaryota	Viridiplantae							0	0	0	0	0	0	0	0	0	0	0	0	0	0	0	0	0	0	12602000	27665300	0	95053000	41898000	133479000	0	0	0	15918000		A	A	A	A	A	A	A	A	A	A	A
Dorea sp, 5-2	Species	Bacteria		Firmicutes	Clostridia	Clostridiales	Lachnospiraceae	Dorea	Dorea sp, 5-2	0	0	0	0	0	0	0	0	0	0	0	0	0	0	0	0	0	0	38005000	0	0	0	0	0	0	0	0	0		A	A	A	A	A	A	A	A	A	A	A
Lachnospiraceae bacterium MD308	Species	Bacteria		Firmicutes	Clostridia	Clostridiales	Lachnospiraceae		Lachnospiraceae bacterium MD308	0	0	0	0	0	0	0	0	0	0	0	0	0	0	0	0	0	210206800	19750000	18713000	0	0	0	0	0	0	0	0		A	A	A	A	A	A	A	A	A	A	A
Lachnospiraceae bacterium 2_1_46FAA	Species	Bacteria		Firmicutes	Clostridia	Clostridiales	Lachnospiraceae		Lachnospiraceae bacterium 2_1_46FAA	0	0	0	0	0	0	0	0	0	0	0	0	0	0	0	0	0	321595400	102730000	27404000	948300000	31073000	0	19523000	0	0	0	0		A	A	A	A	A	A	A	A	A	A	A
Liliopsida	Class	Eukaryota	Viridiplantae	Streptophyta	Liliopsida					0	0	0	0	0	0	0	0	0	0	0	0	0	0	0	0	0	0	0	0	0	0	0	0	0	0	0	0		A	A	A	A	A	A	A	A	A	A	A
Bacillus	Genus	Bacteria		Firmicutes	Bacilli	Bacillales	Bacillaceae	Bacillus		0	0	0	0	0	0	0	0	0	0	0	0	0	0	0	0	0	20319000	28687000	0	0	0	0	0	0	0	0	0		A	A	A	A	A	A	A	A	A	A	A
Poaceae	Family	Eukaryota	Viridiplantae	Streptophyta	Liliopsida	Poales	Poaceae			0	0	0	0	0	0	0	0	0	0	0	0	0	0	0	0	0	0	0	0	0	0	0	0	0	0	0	0		A	A	A	A	A	A	A	A	A	A	A
Anaerococcus	Genus	Bacteria		Firmicutes	Tissierellia	Tissierellales	Peptoniphilaceae	Anaerococcus		0	0	0	0	0	0	0	0	0	0	0	0	0	0	0	0	0	733560700	0	0	0	0	0	0	0	0	0	0		A	A	A	A	A	A	A	A	A	A	A
Poales	Order	Eukaryota	Viridiplantae	Streptophyta	Liliopsida	Poales				0	0	0	0	0	0	0	0	0	0	0	0	0	0	0	0	0	0	0	0	0	0	0	0	0	0	0	0		A	A	A	A	A	A	A	A	A	A	A
Bacillaceae	Family	Bacteria		Firmicutes	Bacilli	Bacillales	Bacillaceae			0	0	0	0	0	0	0	0	0	0	0	0	0	0	0	0	0	20319000	28687000	0	0	0	0	0	0	0	0	0		A	A	A	A	A	A	A	A	A	A	A
Clostridium tetani	Species	Bacteria		Firmicutes	Clostridia	Clostridiales	Clostridiaceae	Clostridium	Clostridium tetani	0	0	0	0	0	0	0	0	0	0	0	0	0	0	0	0	0	0	46403000	0	0	0	0	0	0	0	0	0		A	A	A	A	A	A	A	A	A	A	A
Lachnospiraceae bacterium A2	Species	Bacteria		Firmicutes	Clostridia	Clostridiales	Lachnospiraceae		Lachnospiraceae bacterium A2	0	0	0	0	0	0	0	0	0	0	0	0	0	0	0	0	0	52900000	20740000	0	0	0	0	0	0	0	0	0		A	A	A	A	A	A	A	A	A	A	A
Veillonella sp, oral taxon 158	Species	Bacteria		Firmicutes	Negativicutes	Veillonellales	Veillonellaceae	Veillonella	Veillonella sp, oral taxon 158	0	0	0	0	0	0	0	0	0	0	0	0	0	0	0	0	0	0	49799000	0	0	0	0	0	44725000	0	0	268758500		A	A	A	A	A	A	A	A	A	A	A
Lactobacillus fermentum	Species	Bacteria		Firmicutes	Bacilli	Lactobacillales	Lactobacillaceae	Lactobacillus	Lactobacillus fermentum	0	0	0	0	0	0	0	0	0	0	0	0	0	0	0	0	0	0	0	0	367625000	0	0	0	0	0	0	0		A	A	A	A	A	A	A	A	A	A	A
Caudovirales	Order	Viruses				Caudovirales				0	0	0	0	0	0	0	0	0	0	0	0	0	0	0	0	0	0	0	0	0	142670000	400328400	115264000	137120000	0	0	0		A	A	A	A	A	A	A	A	A	A	A
Euryarchaeota	Phylum	Archaea		Euryarchaeota						0	0	0	0	0	0	0	0	0	0	0	0	0	0	0	0	0	0	0	0	15357000	14716000	0	0	0	0	0	0		A	A	A	A	A	A	A	A	A	A	A
Clostridium sp, D5	Species	Bacteria		Firmicutes	Clostridia	Clostridiales	Clostridiaceae	Clostridium	Clostridium sp, D5	0	0	0	0	0	0	0	0	0	0	0	0	0	0	0	0	0	0	0	0	0	9197000	62224000	0	0	0	0	0		A	A	A	A	A	A	A	A	A	A	A
Myoviridae	Family	Viruses				Caudovirales	Myoviridae			0	0	0	0	0	0	0	0	0	0	0	0	0	0	0	0	0	0	0	0	0	142670000	400328400	115264000	137120000	0	0	0		A	A	A	A	A	A	A	A	A	A	A
Clostridium butyricum	Species	Bacteria		Firmicutes	Clostridia	Clostridiales	Clostridiaceae	Clostridium	Clostridium butyricum	0	0	0	0	0	0	0	0	0	0	0	0	0	0	0	0	0	0	0	0	0	26447000	265259100	0	179189000	0	0	0		A	A	A	A	A	A	A	A	A	A	A
V5virus	Genus	Viruses				Caudovirales	Myoviridae	V5virus		0	0	0	0	0	0	0	0	0	0	0	0	0	0	0	0	0	0	0	0	0	79469000	400328400	115264000	0	0	0	0		A	A	A	A	A	A	A	A	A	A	A
Viruses	Superkingdom	Viruses								0	0	0	0	0	0	0	0	0	0	0	0	0	0	0	0	0	0	0	0	0	142670000	400328400	115264000	137120000	0	0	0		A	A	A	A	A	A	A	A	A	A	A
Odoribacter	Genus	Bacteria		Bacteroidetes	Bacteroidia	Bacteroidales	Odoribacteraceae	Odoribacter		0	0	0	0	0	0	0	0	0	0	0	0	0	0	0	0	0	0	0	0	0	0	0	0	67023000	0	0	29446200		A	A	A	A	A	A	A	A	A	A	A
Flavonifractor	Genus	Bacteria		Firmicutes	Clostridia	Clostridiales		Flavonifractor		0	0	0	0	0	0	0	0	0	0	0	0	0	0	0	0	0	0	0	0	0	0	0	0	0	0	0	78003500		A	A	A	A	A	A	A	A	A	A	A
Lactobacillus gasseri	Species	Bacteria		Firmicutes	Bacilli	Lactobacillales	Lactobacillaceae	Lactobacillus	Lactobacillus gasseri	0	0	0	0	0	0	0	0	0	0	0	0	0	0	0	0	0	0	0	0	0	0	0	0	17787800	0	0	0		A	A	A	A	A	A	A	A	A	A	A
Klebsiella pneumoniae	Species	Bacteria		Proteobacteria	Gammaproteobacteria	Enterobacterales	Enterobacteriaceae	Klebsiella	Klebsiella pneumoniae	0	0	0	0	0	0	0	0	0	0	0	0	0	0	0	0	0	0	0	0	0	0	0	0	0	200452000	0	0		A	A	A	A	A	A	A	A	A	A	A
Proteus	Genus	Bacteria		Proteobacteria	Gammaproteobacteria	Enterobacterales	Morganellaceae	Proteus		0	0	0	0	0	0	0	0	0	0	0	0	0	0	0	0	0	0	0	0	0	0	0	0	52048500	0	0	0		A	A	A	A	A	A	A	A	A	A	A
Providencia	Genus	Bacteria		Proteobacteria	Gammaproteobacteria	Enterobacterales	Morganellaceae	Providencia		0	0	0	0	0	0	0	0	0	0	0	0	0	0	0	0	0	0	0	0	0	0	0	0	6106500	32289000	0	0		A	A	A	A	A	A	A	A	A	A	A
Veillonella sp, ICM51a	Species	Bacteria		Firmicutes	Negativicutes	Veillonellales	Veillonellaceae	Veillonella	Veillonella sp, ICM51a	0	0	0	0	0	0	0	0	0	0	0	0	0	0	0	0	0	0	0	0	0	0	0	0	128673000	0	0	0		A	A	A	A	A	A	A	A	A	A	A
Bifidobacterium dentium	Species	Bacteria		Actinobacteria	Actinobacteria	Bifidobacteriales	Bifidobacteriaceae	Bifidobacterium	Bifidobacterium dentium	0	0	0	0	0	0	0	0	0	0	0	0	0	0	0	0	0	0	0	0	0	0	0	0	311417500	0	0	0		A	A	A	A	A	A	A	A	A	A	A
Blastocystis	Genus	Eukaryota						Blastocystis		0	0	0	0	0	0	0	0	0	0	0	0	0	0	0	0	0	0	0	0	0	0	0	0	0	0	0	323572000		A	A	A	A	A	A	A	A	A	A	A
Subdoligranulum	Genus	Bacteria		Firmicutes	Clostridia	Clostridiales	Ruminococcaceae	Subdoligranulum		0	0	0	0	0	0	0	0	0	0	0	0	0	0	0	0	0	0	0	0	0	0	0	0	0	0	0	172852900		A	A	A	A	A	A	A	A	A	A	A
Odoribacteraceae	Family	Bacteria		Bacteroidetes	Bacteroidia	Bacteroidales	Odoribacteraceae			0	0	0	0	0	0	0	0	0	0	0	0	0	0	0	0	0	0	0	0	0	0	0	0	67023000	0	0	29446200		A	A	A	A	A	A	A	A	A	A	A
Streptococcus equinus	Species	Bacteria		Firmicutes	Bacilli	Lactobacillales	Streptococcaceae	Streptococcus	Streptococcus equinus	0	0	0	0	0	0	0	0	0	0	0	0	0	0	0	0	0	0	0	0	0	0	0	0	427785000	0	0	0		A	A	A	A	A	A	A	A	A	A	A
Subdoligranulum variabile	Species	Bacteria		Firmicutes	Clostridia	Clostridiales	Ruminococcaceae	Subdoligranulum	Subdoligranulum variabile	0	0	0	0	0	0	0	0	0	0	0	0	0	0	0	0	0	0	0	0	0	0	0	0	0	0	0	172852900		A	A	A	A	A	A	A	A	A	A	A
Flavonifractor plautii	Species	Bacteria		Firmicutes	Clostridia	Clostridiales		Flavonifractor	Flavonifractor plautii	0	0	0	0	0	0	0	0	0	0	0	0	0	0	0	0	0	0	0	0	0	0	0	0	0	0	0	78003500		A	A	A	A	A	A	A	A	A	A	A
Selenomonas	Genus	Bacteria		Firmicutes	Negativicutes	Selenomonadales	Selenomonadaceae	Selenomonas		0	0	0	0	0	0	0	0	0	0	0	0	0	0	0	0	0	0	0	0	0	0	0	0	23413000	0	0	15765000		A	A	A	A	A	A	A	A	A	A	A
Streptococcus pasteurianus	Species	Bacteria		Firmicutes	Bacilli	Lactobacillales	Streptococcaceae	Streptococcus	Streptococcus pasteurianus	0	0	0	0	0	0	0	0	0	0	0	0	0	0	0	0	0	0	0	0	0	0	0	0	115904000	0	13877000	0		A	A	A	A	A	A	A	A	A	A	A
[truncated: 19 more columns]

## Sheet: Phylum
Phylum	1	2	3	4	5	6	7	8	9	10	11	12	13	14	15	16	17	18	19	20	21	22	23	24	25	26	27	28		1_1	1_2	1_3	2_1	2_2	2_3	3_1	3_2	3_3	3_4	4_1	4_2	4_3	4_4	5_1	5_2	5_3	6_1	6_2	6_3
Proteobacteria	11953680960	1127655780	664555000	2162073560	9147548370	2205484900	29952103590	856437300	2296042000	171084167510	28029852700	30829475800	42621792600	21637095900	1775548600	29625702160	184724900	30464998880	22750423700	10321996500	160626000	1951411900	2177104310	12538977600	4559968800	41523078650	5535052430	1296493500		P	P	P	P	P	P	P	P	P	P	P	P	P	P	P	P	P	P	P	P
Bacteroidetes	1673321910	1333254200	67763300	126816200	331543100	2646781300	94804261500	476874000	20267579900	19959473410	11792114600	46754843700	46331529600	1677607400	1290579100	819536000	0	667768400	2570796740	1680523000	803320000	1920039000	84522600	462185800	596960000	1887357200	5646238900	2662272100		P	P	P	P	P	P	P	P	P	P	P	P	P	P	P	P	A	P	P	P
Actinobacteria	10920058880	34587582720	17781662300	220290000	1628819000	45232472470	38499544550	116940637400	141924826480	7616295550	2484837362200	2221840578580	2450292656690	1583376012610	142007559570	2615107960	34153841100	29371217810	194034600	32499891620	111454427290	2747003310	113635300	57521148600	80877184200	1373186300	69838265400	163005058270		P	P	P	P	P	P	P	P	P	P	P	P	P	P	P	P	P	P	P	P
Firmicutes	6677888450	25875233480	9740034100	4180446470	25561420100	72087865230	333422280720	2584565600	160897942600	178002401720	6034036300	27535366900	142344753670	417648886600	799514600	4068429310	12502012900	700218694150	619897173570	199832515720	26078709980	114785171660	52760728330	29293018700	265030739010	10084289800	37887673300	87405625030		P	P	P	P	P	P	P	P	P	P	P	P	P	P	P	P	P	P	P	P
Fusobacteria	0	0	0	128860000	26686000	0	39752000	0	4007900	104690000	0	0	0	0	0	68280000	0	28325000	12952000	7924200	3354100000	75179000	0	23663000	0	0	0	0		A	A	A	P	P	A	P	A	P	P	A	A	A	A	A	P	A	P	P	P
Tenericutes	0	0	0	0	0	0	0	0	282590000	344960000	0	0	0	0	0	0	0	0	0	0	0	0	0	0	0	0	0	0		A	A	A	A	A	A	A	A	P	P	A	A	A	A	A	A	A	A	A	A
Spirochaetes	0	0	0	0	0	0	0	0	0	0	0	62469000	0	22942000	0	0	0	0	0	0	0	0	0	0	0	0	0	0		A	A	A	A	A	A	A	A	A	A	A	P	A	P	A	A	A	A	A	A
Thermotogae	0	0	0	0	0	0	0	0	0	0	0	0	0	0	0	0	0	0	187674200	0	0	0	0	0	0	0	0	0		A	A	A	A	A	A	A	A	A	A	A	A	A	A	A	A	A	A	P	A
[truncated: 10 more columns]

## Sheet: Class
Class	1	2	3	4	5	6	7	8	9	10	11	12	13	14	15	16	17	18	19	20	21	22	23	24	25	26	27	28		1_1	1_2	1_3	2_1	2_2	2_3	3_1	3_2	3_3	3_4	4_1	4_2	4_3	4_4	5_1	5_2	5_3	6_1	6_2	6_3
Coriobacteriia	8001620020	6328964670	800713900	0	0	0	27408887250	0	206085900	14234000	399800000	51479000	2424707000	180008000	0	0	0	8010400	44597000	21347000	0	0	0	0	0	0	0	1183953100		P	P	P	A	A	A	P	A	P	P	P	P	P	P	A	A	A	P	P	P
Betaproteobacteria	0	40766600	0	0	11053000	17848000	3819478300	0	19094000	0	6597860000	8334003300	13090276000	10335677200	0	10360000	0	55276500	0	0	0	0	0	0	0	0	0	0		A	P	A	A	P	P	P	A	P	A	P	P	P	P	A	P	A	P	A	A
Negativicutes	1878507660	210887400	0	13787170	1856756200	7630199200	25979635600	688153300	17818867700	0	0	39905000	21562889200	5068196600	0	1676000	2617173800	708178700	10573530150	8035208300	284816810	7113571600	3499322900	3629133000	6008396200	32246300	1134808100	14317878920		P	P	A	P	P	P	P	P	P	A	A	P	P	P	A	P	P	P	P	P
Clostridia	904953600	14012036240	4957044200	1480939600	7998577700	25990284730	206083281520	1125725200	89205598700	1572530200	824072300	14520236900	66147493100	223813477400	0	2259245700	480162400	394597097850	372963832680	82514559670	6172465070	33897418620	9538846120	10255107400	114262761350	3473321400	4972384800	14451685600		P	P	P	P	P	P	P	P	P	P	P	P	P	P	A	P	P	P	P	P
Bacilli	1303847300	2967747640	246099900	1442914900	6677663200	19067954800	19263374300	414840800	24726300500	150423572080	161937000	5055908000	11883437700	39517144600	35201700	1035720900	7241297900	40879616540	10437067100	53162848820	16418131800	3961822440	3118315600	1396211700	69811739900	4393509900	24627374600	43019421340		P	P	P	P	P	P	P	P	P	P	P	P	P	P	P	P	P	P	P	P
Bacteroidia	1621221910	1285373800	59087000	126816200	331543100	2646781300	93294516200	476874000	19729906200	19551340410	11604809000	46012721700	45640838600	1670672000	1257324600	819536000	0	667768400	2570796740	1680523000	803320000	1920039000	82089000	462185800	596960000	1843722700	5387692200	2554388400		P	P	P	P	P	P	P	P	P	P	P	P	P	P	P	P	A	P	P	P
Gammaproteobacteria	1961697050	213845100	216825200	773922500	4669286700	707140700	6441778500	846787000	1075705000	113716060930	3721879000	4146940000	11465215200	7847214100	617020300	19324676360	3164900	18154746600	10185085500	2404359800	16311000	1098336300	1200761410	4250460500	2149228500	27490049470	3280449700	649479500		P	P	P	P	P	P	P	P	P	P	P	P	P	P	P	P	P	P	P	P
Actinobacteria	2879817160	28203982750	16980948400	220290000	1628819000	45218856470	10355197300	116867372400	141227814580	7597837350	2474845097200	2215353542580	2430657637090	1574433071610	141939457570	2615107960	34153841100	29341382310	149437600	32420940620	111168165290	2596873310	113635300	57440381600	79640912200	1373186300	69624785400	161425611270		P	P	P	P	P	P	P	P	P	P	P	P	P	P	P	P	P	P	P	P
Fusobacteriia	0	0	0	128860000	26686000	0	39752000	0	4007900	104690000	0	0	0	0	0	68280000	0	28325000	12952000	7924200	3354100000	75179000	0	23663000	0	0	0	0		A	A	A	P	P	A	P	A	P	P	A	A	A	A	A	P	A	P	P	P
Alphaproteobacteria	0	0	0	0	0	0	91156100	0	0	0	0	0	0	0	0	0	0	1443956000	13327000	0	14363000	12060000	7291700	0	41883000	13442000	12401000	33886000		A	A	A	A	A	A	P	A	A	A	A	A	A	A	A	A	A	P	P	A
Deltaproteobacteria	0	0	0	0	0	0	0	0	108930000	2208300	0	0	0	0	87088000	0	0	7979800	0	32559000	0	0	0	0	0	0	0	0		A	A	A	A	A	A	A	A	P	P	A	A	A	A	P	A	A	P	A	P
Tissierellia	0	0	0	0	0	0	0	0	4387800	68834000	0	0	26930000	123550000	0	0	0	750682500	14717000	0	0	0	0	0	0	0	0	0		A	A	A	A	A	A	A	A	P	P	A	A	P	P	A	A	A	P	P	A
Erysipelotrichia	0	0	0	0	0	0	238070000	0	490159100	0	90959000	165810000	3123238500	12081190500	0	0	0	0	1826077200	226902700	0	0	0	0	43893500	0	0	80832000		A	A	A	A	A	A	P	A	P	A	P	P	P	P	A	A	A	A	P	P
Mollicutes	0	0	0	0	0	0	0	0	282590000	344960000	0	0	0	0	0	0	0	0	0	0	0	0	0	0	0	0	0	0		A	A	A	A	A	A	A	A	P	P	A	A	A	A	A	A	A	A	A	A
Epsilonproteobacteria	0	0	0	0	0	0	48699000	9650300	44307000	0	0	0	0	0	0	0	0	197375000	27969000	0	0	0	0	0	130210000	0	22418000	9553400		A	A	A	A	A	A	P	P	P	A	A	A	A	A	A	A	A	P	P	A
Spirochaetia	0	0	0	0	0	0	0	0	0	0	0	62469000	0	22942000	0	0	0	0	0	0	0	0	0	0	0	0	0	0		A	A	A	A	A	A	A	A	A	A	A	P	A	P	A	A	A	A	A	A
Thermotogae	0	0	0	0	0	0	0	0	0	0	0	0	0	0	0	0	0	0	187674200	0	0	0	0	0	0	0	0	0		A	A	A	A	A	A	A	A	A	A	A	A	A	A	A	A	A	A	P	A
[truncated: 10 more columns]

## Sheet: Order
Order	1	2	3	4	5	6	7	8	9	10	11	12	13	14	15	16	17	18	19	20	21	22	23	24	25	26	27	28		1_1	1_2	1_3	2_1	2_2	2_3	3_1	3_2	3_3	3_4	4_1	4_2	4_3	4_4	5_1	5_2	5_3	6_1	6_2	6_3
Coriobacteriales	7584848520	6034367670	800713900	0	0	0	26935897250	0	206085900	14234000	0	0	0	0	0	0	0	8010400	24720000	21347000	0	0	0	0	0	0	0	1173008100		P	P	P	A	A	A	P	A	P	P	A	A	A	A	A	A	A	P	P	P
Bifidobacteriales	2484146900	26152131550	15690454100	220290000	1506941200	42332306170	9568915700	114732703900	137516439780	7363278950	2399227486800	2141692930880	2346523240890	1494197962810	137798278370	689056260	33096334500	28643929010	147930000	29424317020	102126278890	2380893610	83718800	55321124100	77146287100	1327987500	66549960500	152508234370		P	P	P	P	P	P	P	P	P	P	P	P	P	P	P	P	P	P	P	P
Bacteroidales	1621221910	1285373800	59087000	126816200	331543100	2646781300	92685516200	476874000	19622206200	19468322410	11604809000	45899961700	45594881600	1670672000	1257324600	819536000	0	667768400	2570796740	1680523000	803320000	1920039000	82089000	448827800	596960000	1843722700	5387692200	2554388400		P	P	P	P	P	P	P	P	P	P	P	P	P	P	P	P	A	P	P	P
Veillonellales	1654629960	137350300	0	8141570	1804677800	7549050200	3074621600	688153300	17223341700	0	0	0	18593409000	4987785600	0	1676000	2170985800	708178700	10352017150	7693962300	284816810	7098874600	3417407600	3536491000	5610493200	32246300	1134808100	14140772620		P	P	A	P	P	P	P	P	P	A	A	A	P	P	A	P	P	P	P	P
Selenomonadales	0	63635000	0	0	0	0	34712000	0	0	0	0	0	32008300	0	0	0	0	0	67458000	0	0	0	0	0	23413000	0	0	23122500		A	P	A	A	A	A	P	A	A	A	A	A	P	A	A	A	A	A	P	A
Clostridiales	904953600	14012036240	4957044200	1480939600	7998577700	25990284730	205791263020	1125725200	88906995700	1572530200	824072300	14520236900	66083736100	222688419400	0	2259245700	480162400	394561328850	372839678680	81847870170	6138410070	33813617520	9501726120	10177053400	109401950350	3473321400	4920661800	14374995600		P	P	P	P	P	P	P	P	P	P	P	P	P	P	A	P	P	P	P	P
Lactobacillales	1303847300	2967747640	246099900	1438885500	5470904400	18795925400	17460499000	410368000	23527127800	148301105810	161937000	2329208000	11665667700	35769566600	35201700	1035720900	7189880900	39492071740	9759569800	51440971920	15366723900	3768292000	3007282900	1315290800	61804215700	4117727400	22163329600	39284103440		P	P	P	P	P	P	P	P	P	P	P	P	P	P	P	P	P	P	P	P
Burkholderiales	0	40766600	0	0	11053000	17848000	3760943300	0	19094000	0	6597860000	8334003300	13090276000	10335677200	0	10360000	0	0	0	0	0	0	0	0	0	0	0	0		A	P	A	A	P	P	P	A	P	A	P	P	P	P	A	P	A	A	A	A
Enterobacterales	1600125350	201509100	153115200	557752200	3679430700	683146700	4541920600	814540000	756994000	97118384280	3280039000	3307789000	8353908200	3820171100	589951600	16898566860	0	15020670300	7548164500	879517900	16311000	1032736300	840772110	2624386500	1658503500	19572720370	2729752900	236209800		P	P	P	P	P	P	P	P	P	P	P	P	P	P	P	P	A	P	P	P
Bacillales	0	0	0	0	0	29152000	190877900	0	451293000	0	0	2726700000	25935000	56463000	0	0	0	520260000	382522000	461090000	0	0	21360000	0	249111200	0	0	176919000		A	A	A	A	A	P	P	A	P	A	A	P	P	P	A	A	A	P	P	P
Fusobacteriales	0	0	0	128860000	26686000	0	39752000	0	4007900	104690000	0	0	0	0	0	68280000	0	28325000	12952000	7924200	3354100000	75179000	0	23663000	0	0	0	0		A	A	A	P	P	A	P	A	P	P	A	A	A	A	A	P	A	P	P	P
Mycoplasmatales	0	0	0	0	0	0	0	0	282590000	0	0	0	0	0	0	0	0	0	0	0	0	0	0	0	0	0	0	0		A	A	A	A	A	A	A	A	P	A	A	A	A	A	A	A	A	A	A	A
Tissierellales	0	0	0	0	0	0	0	0	4387800	68834000	0	0	26930000	123550000	0	0	0	741858900	14717000	0	0	0	0	0	0	0	0	0		A	A	A	A	A	A	A	A	P	P	A	A	P	P	A	A	A	P	P	A
Erysipelotrichales	0	0	0	0	0	0	238070000	0	490159100	0	90959000	165810000	3123238500	12081190500	0	0	0	0	1826077200	226902700	0	0	0	0	43893500	0	0	80832000		A	A	A	A	A	A	P	A	P	A	P	P	P	P	A	A	A	A	P	P
Acidaminococcales	0	0	0	0	0	0	22493758700	0	0	0	0	39905000	2202706900	0	0	0	0	0	0	45701000	0	0	0	0	0	0	0	0		A	A	A	A	A	A	P	A	A	A	A	P	P	A	A	A	A	A	A	P
Campylobacterales	0	0	0	0	0	0	48699000	9650300	44307000	0	0	0	0	0	0	0	0	197375000	27969000	0	0	0	0	0	130210000	0	22418000	9553400		A	A	A	A	A	A	P	P	P	A	A	A	A	A	A	A	A	P	P	A
Aeromonadales	0	0	0	0	0	0	658355000	0	253510000	164410000	265560000	703781000	1331258000	958080000	0	0	0	25762900	968951000	328218000	0	0	0	0	0	37551000	0	26867000		A	A	A	A	A	A	P	A	P	P	P	P	P	P	A	A	A	P	P	P
Pasteurellales	0	0	0	0	0	0	57411000	0	0	96082600	0	135370000	785417000	37581000	0	65798000	0	41636300	273455000	212722900	0	0	9580100	34999000	0	0	0	356890700		A	A	A	A	A	A	P	A	A	P	A	P	P	P	A	P	A	P	P	P
Actinomycetales	0	0	0	0	0	0	30883000	0	17134000	0	7306987000	13641903000	7353453000	2362970000	0	1921800000	8772900	0	0	1893823000	0	0	0	0	406250000	0	60541000	2391600		A	A	A	A	A	A	P	A	P	A	P	P	P	P	A	P	P	A	A	P
Eggerthellales	0	0	0	0	0	0	0	0	0	0	399800000	51479000	1188007000	180008000	0	0	0	0	19877000	0	0	0	0	0	0	0	0	0		A	A	A	A	A	A	A	A	A	A	P	P	P	P	A	A	A	A	P	A
Desulfovibrionales	0	0	0	0	0	0	0	0	0	0	0	0	0	0	87088000	0	0	7979800	0	32559000	0	0	0	0	0	0	0	0		A	A	A	A	A	A	A	A	A	A	A	A	A	A	P	A	A	P	A	P
[truncated: 10 more columns]

## Sheet: Family
Family	1	2	3	4	5	6	7	8	9	10	11	12	13	14	15	16	17	18	19	20	21	22	23	24	25	26	27	28
Tannerellaceae	249771010	0	0	0	0	64419000	176695000	45340000	56828000	712958000	0	0	1231359000	0	0	0	0	0	0	0	0	0	0	0	0	0	0	0
Streptococcaceae	1191115600	2967246100	246099900	1418827400	5251819400	407050800	15635820100	283958000	22345981100	140130951710	161937000	70087000	319052000	1565656000	15318700	806190000	5380751300	22587332040	3734084500	50147524520	9942452400	795055500	632627900	606915100	54244832100	4003671600	21022378100	36640351240
Enterobacteriaceae	806000150	173971200	120709200	478001800	2656593100	560868700	3634113100	814540000	403254000	75204402460	2581339000	2209586000	5689017900	2799697000	330229600	13346994460	0	12772496900	5422884200	357119900	16311000	445159000	615462310	1428727500	738526600	13616353000	1890874700	166408800
Bacteroidaceae	681844300	1031564000	26921000	6094400	81459000	269363100	79828236500	0	18734861200	437549300	7710651000	33404447500	29495073700	26047000	736882100	16780000	0	17360400	138710000	0	0	0	0	0	51684000	1388333900	4216560400	1575899200
Selenomonadaceae	0	63635000	0	0	0	0	34712000	0	0	0	0	0	32008300	0	0	0	0	0	67458000	0	0	0	0	0	23413000	0	0	23122500
Ruminococcaceae	174900000	543963100	591556700	0	183865300	1767595600	19303152200	0	8979728200	55209300	0	77463000	1966031000	6520134900	0	3853800	0	12683654500	5263410100	2302531900	0	253275100	21748500	60616900	1972182300	2576744000	52180000	3328418220
Coriobacteriaceae	7048846420	5107573470	749852000	0	0	0	22327270250	0	206085900	0	0	0	0	0	0	0	0	0	0	0	0	0	0	0	0	0	0	1042838100
Lactobacillaceae	4076900	501540	0	0	0	15882608600	81804000	0	8082700	739829000	0	1766183000	8788023000	4437757700	0	0	0	13197680800	5024146300	290943400	4554147300	26518800	1104118900	3499700	2186492500	5204000	7271900	330427200
Lachnospiraceae	0	4437176060	1248536200	0	1105789500	1085766800	32326178000	12779000	5071382000	269661900	75397700	399168000	2733203000	6961351000	0	50296300	158121000	291972835060	33096314700	26447362800	1015079000	3757675100	435859000	263148000	8593773100	77081000	539481400	1626753100
Eubacteriaceae	0	420415000	91361900	0	0	0	910760900	0	233910000	0	0	216734900	118668000	210625000	0	0	54699600	3743456100	5885488600	419622600	42357900	156576900	28823900	38907000	589691000	13273000	14301000	283436700
Peptostreptococcaceae	43089900	0	0	0	0	0	787677000	25482000	1209225100	0	0	0	66717000	1566345500	0	0	0	0	330300000	736423000	0	500847000	0	86899000	1442928000	0	0	105221580
Enterococcaceae	105576100	0	0	0	0	0	10931000	0	128264000	3652700	0	0	29207000	5709396000	0	0	0	306650000	371916000	0	16979000	2528563700	1008956700	618787000	26188000	19692000	14869000	0
Bifidobacteriaceae	2484146900	26152131550	15690454100	220290000	1506941200	42332306170	9568915700	114732703900	137516439780	7363278950	2399227486800	2141692930880	2346523240890	1494197962810	137798278370	689056260	33096334500	28643929010	147930000	29424317020	102126278890	2380893610	83718800	55321124100	77146287100	1327987500	66549960500	152508234370
Veillonellaceae	1654629960	137350300	0	8141570	1804677800	7549050200	3074621600	688153300	17223341700	0	0	0	18593409000	4987785600	0	1676000	2170985800	708178700	10352017150	7693962300	284816810	7098874600	3417407600	3536491000	5610493200	32246300	1134808100	14140772620
Clostridiaceae	259331000	64535400	8730900	1473600000	302174000	892180200	6569031700	753288500	54972662200	1108087000	478555600	1469831000	1289333100	13291413800	0	2117928200	0	8809557600	4345242800	1496862400	4512452070	22752431100	7166620720	4029176500	13390949500	252978200	2114309800	2198709600
Prevotellaceae	0	0	0	0	16368000	277387900	2157535000	0	0	402198000	104146000	0	217147000	55796000	24186000	19856000	0	0	548277000	1085093000	0	0	0	0	13603000	32744000	0	36411700
Sutterellaceae	0	0	0	0	11053000	17848000	3760943300	0	0	0	6597860000	8250897300	13047355000	10296059200	0	10360000	0	0	0	0	0	0	0	0	0	0	0	0
Fusobacteriaceae	0	0	0	128860000	26686000	0	39752000	0	4007900	104690000	0	0	0	0	0	68280000	0	28325000	12952000	7924200	3354100000	75179000	0	23663000	0	0	0	0
Actinomycetaceae	0	0	0	0	0	0	30883000	0	17134000	0	7306987000	13641903000	7353453000	2362970000	0	1921800000	8772900	0	0	1893823000	0	0	0	0	406250000	0	60541000	2391600
Mycoplasmataceae	0	0	0	0	0	0	0	0	282590000	0	0	0	0	0	0	0	0	0	0	0	0	0	0	0	0	0	0	0
Peptoniphilaceae	0	0	0	0	0	0	0	0	4387800	68834000	0	0	0	0	0	0	0	733560700	0	0	0	0	0	0	0	0	0	0
Acidaminococcaceae	0	0	0	0	0	0	22493758700	0	0	0	0	39905000	2202706900	0	0	0	0	0	0	45701000	0	0	0	0	0	0	0	0
Campylobacteraceae	0	0	0	0	0	0	48699000	9650300	44307000	0	0	0	0	0	0	0	0	0	0	0	0	0	0	0	0	0	0	0
Pasteurellaceae	0	0	0	0	0	0	57411000	0	0	96082600	0	135370000	785417000	37581000	0	65798000	0	41636300	273455000	212722900	0	0	9580100	34999000	0	0	0	356890700
Atopobiaceae	0	0	0	0	0	0	156598000	0	0	0	0	0	0	0	0	0	0	0	24720000	21347000	0	0	0	0	0	0	0	0
Succinivibrionaceae	0	0	0	0	0	0	658355000	0	253510000	164410000	265560000	703781000	1331258000	958080000	0	0	0	25762900	968951000	328218000	0	0	0	0	0	37551000	0	26867000
Erysipelotrichaceae	0	0	0	0	0	0	238070000	0	490159100	0	90959000	165810000	3123238500	12081190500	0	0	0	0	1826077200	226902700	0	0	0	0	43893500	0	0	80832000
Leuconostocaceae	0	0	0	0	0	0	501622000	0	111810000	0	0	0	0	0	0	0	0	0	0	0	0	0	0	0	0	0	0	0
Paenibacillaceae	0	0	0	0	0	0	172740000	0	18153000	0	0	0	0	0	0	0	0	0	0	0	0	0	0	0	0	0	0	0
Carnobacteriaceae	0	0	0	0	0	0	0	0	0	134968000	0	0	0	0	0	0	0	0	0	0	0	0	0	0	0	0	0	0
Rikenellaceae	0	0	0	0	0	0	0	0	0	0	28358000	387040000	725418000	590100000	0	0	0	298278000	1663640000	595430000	0	0	0	0	0	0	0	0
Porphyromonadaceae	0	0	0	0	0	0	0	0	0	0	64165000	214150000	0	299190000	0	0	0	0	0	0	0	0	0	0	0	0	0	0
Clostridiales Family XIII, Incertae Sedis	0	0	0	0	0	0	0	0	0	0	0	0	0	52802000	0	0	0	0	0	0	0	0	0	0	0	0	0	0
Eggerthellaceae	0	0	0	0	0	0	0	0	0	0	399800000	51479000	1188007000	180008000	0	0	0	0	19877000	0	0	0	0	0	0	0	0	0
Morganellaceae	0	0	0	0	0	0	0	0	0	0	0	0	0	0	0	10674700	0	0	268210800	42459000	0	70541000	0	83346000	83993000	32289000	0	0
Desulfovibrionaceae	0	0	0	0	0	0	0	0	0	0	0	0	0	0	87088000	0	0	7979800	0	32559000	0	0	0	0	0	0	0	0
Hungateiclostridiaceae	0	0	0	0	0	0	0	0	0	0	0	0	0	0	0	0	0	164370000	0	0	0	0	0	0	0	0	0	0
Bacillaceae	0	0	0	0	0	0	0	0	0	0	0	0	0	0	0	0	0	20319000	28687000	0	0	0	0	0	0	0	0	0
Odoribacteraceae	0	0	0	0	0	0	0	0	0	0	0	0	0	0	0	0	0	0	0	0	0	0	0	0	67023000	0	0	29446200

## Sheet: Genus
Genus	1	2	3	4	5	6	7	8	9	10	11	12	13	14	15	16	17	18	19	20	21	22	23	24	25	26	27	28		1_1	1_2	1_3	2_1	2_2	2_3	3_1	3_2	3_3	3_4	4_1	4_2	4_3	4_4	5_1	5_2	5_3	6_1	6_2	6_3
Faecalibacterium	0	6249500	192194700	0	0	0	15225062800	0	8885685700	17022700	0	0	0	0	0	0	0	0	392411000	114040000	0	0	0	0	0	0	0	2362634720		A	P	P	A	A	A	P	A	P	P	A	A	A	A	A	A	A	A	P	P
Coprococcus	0	48421500	0	0	0	11540600	3396962600	0	0	0	0	0	0	88838000	0	0	0	1343493000	3191113800	1621619000	66779000	47911000	0	0	0	0	216483500	188294200		A	P	A	A	A	P	P	A	A	A	A	A	A	P	A	A	A	P	P	P
Streptococcus	1149994700	2967246100	224124900	1341369400	4942887400	241085800	5781517400	283958000	20673744100	137681044440	161937000	70087000	319052000	1540625000	15318700	760146000	4955210400	21868678640	3614726500	47941762420	9634222500	715760000	566708200	546711100	52549834500	3808245000	20005518900	35522258040		P	P	P	P	P	P	P	P	P	P	P	P	P	P	P	P	P	P	P	P
Veillonella	1519245960	102016300	0	7353900	773937800	5501406000	3054983600	405513300	14123543700	0	0	0	18397100000	4987785600	0	1676000	2047585800	334885700	8900148950	5596760000	215343810	6822152600	3229472600	3287271000	4078298200	32246300	990748100	13889451620		P	P	A	P	P	P	P	P	P	A	A	A	P	P	A	P	P	P	P	P
Lactobacillus	4076900	501540	0	0	0	14937462300	81804000	0	8082700	739829000	0	1732836000	8671291000	3284249700	0	0	0	12504842700	4648099300	282459200	4518462400	26518800	1104118900	3499700	2176326500	5204000	7271900	330427200		P	P	A	A	A	P	P	A	P	P	A	P	P	P	A	A	A	P	P	P
Hungatella	57386700	0	0	0	21889900	0	0	0	0	0	0	0	0	0	0	0	0	0	0	0	0	0	0	0	0	0	0	0		P	A	A	A	P	A	A	A	A	A	A	A	A	A	A	A	A	A	A	A
Bacteroides	681844300	1031564000	26921000	6094400	81459000	269363100	79828236500	0	18734861200	437549300	7710651000	33404447500	29495073700	26047000	736882100	16780000	0	17360400	138710000	0	0	0	0	0	51684000	1388333900	4216560400	1575899200		P	P	P	P	P	P	P	A	P	P	P	P	P	P	P	P	A	P	P	A
Escherichia	14252200	0	70188000	0	41210700	1049100	125405000	0	0	504242000	0	0	0	0	32432000	773989600	0	0	157708000	3414800	0	24262000	39609000	471728300	35969700	187650000	0	0		P	A	P	A	P	P	P	A	A	P	A	A	A	A	P	P	A	A	P	P
Enterococcus	105576100	0	0	0	0	0	10931000	0	128264000	3652700	0	0	29207000	5021485000	0	0	0	306650000	371916000	0	16979000	2528563700	1001517200	618787000	26188000	19692000	14869000	0		P	A	A	A	A	A	P	A	P	P	A	A	P	P	A	A	A	P	P	A
Roseburia	0	0	127476000	0	104960000	50342000	404810000	0	0	0	0	0	0	187327000	0	0	0	938994000	494285000	20643901800	0	0	0	0	405603000	0	33786000	147898400		A	A	P	A	P	P	P	A	A	A	A	A	A	P	A	A	A	P	P	P
Blautia	0	4077651360	908667000	0	745017000	862746000	6975138300	0	4695151000	116553200	0	83673000	1004897000	88285000	0	0	0	242571009960	16121567900	1369874000	0	1223759100	0	0	4153853800	0	0	529838200		A	P	P	A	P	P	P	A	P	P	A	P	P	P	A	A	A	P	P	P
Bifidobacterium	1868824600	15837067600	13601673100	220290000	1024402800	35583785970	7447641700	95204494500	108720367180	5798215360	2059607486250	1790628538480	2011512659290	1248576398610	114166143170	610792060	26751201500	26371197010	127975000	22610942920	87613551290	1898603110	61895400	48242699400	59312560400	1028875300	53992941500	128224305170		P	P	P	P	P	P	P	P	P	P	P	P	P	P	P	P	P	P	P	P
Anaerostipes	0	29766400	0	0	118816300	39266000	0	0	0	0	0	0	175736000	388181000	0	0	0	322812000	48968000	6979700	0	0	0	0	36304000	0	0	4618300		A	P	A	A	P	P	A	A	A	A	A	A	P	P	A	A	A	P	P	P
Marvinbryantia	0	10475000	0	0	0	0	74629800	0	0	0	0	0	0	0	0	0	0	0	362707000	0	0	0	0	0	55965000	0	42074000	11607000		A	P	A	A	A	A	P	A	A	A	A	A	A	A	A	A	A	A	P	A
Eubacterium	0	420415000	91361900	0	0	0	869866900	0	180594000	0	0	8084900	118668000	50075000	0	0	54699600	1770711100	5363738600	349292600	42357900	124905900	28823900	38907000	496996000	13273000	14301000	249492700		A	P	P	A	A	A	P	A	P	A	A	P	P	P	A	A	P	P	P	P
Clostridium	16905300	57470900	8730900	1473600000	15891800	892180200	5584353400	753288500	54449307200	1108087000	433265600	1469831000	1048532100	12829902000	0	2065746200	0	8635935800	4182202800	1347763400	4478861070	22611157100	7105581020	3900315500	13348408500	252978200	515690100	1946085000		P	P	P	P	P	P	P	P	P	P	P	P	P	P	A	P	A	P	P	P
Collinsella	7009931420	5072524170	749852000	0	0	0	21642618350	0	206085900	0	0	0	0	0	0	0	0	0	0	0	0	0	0	0	0	0	0	1033779400		P	P	P	A	A	A	P	A	P	A	A	A	A	A	A	A	A	A	A	A
Peptostreptococcus	43089900	0	0	0	0	0	0	0	1138444100	0	0	0	0	0	0	0	0	0	0	0	0	0	0	0	0	0	0	0		P	A	A	A	A	A	A	A	P	A	A	A	A	A	A	A	A	A	A	A
Ruminococcus	0	516590600	74242000	0	169616300	1728643600	568681000	0	33554000	23681000	0	77463000	1265750000	6067274900	0	3853800	0	12561086800	4253276700	1240491300	0	213847000	21748500	60616900	1928389300	15744000	29951000	312817900		A	P	P	A	P	P	P	A	P	P	A	P	P	P	A	P	A	P	P	P
Parabacteroides	249771010	0	0	0	0	64419000	176695000	45340000	56828000	712958000	0	0	1231359000	0	0	0	0	0	0	0	0	0	0	0	0	0	0	0		P	A	A	A	A	P	P	P	P	P	A	A	P	A	A	A	A	A	A	A
Dialister	0	0	0	0	42507200	159186000	0	0	0	0	0	0	0	0	0	0	0	0	0	0	0	0	0	0	366729000	0	0	0		A	A	A	A	P	P	A	A	A	A	A	A	A	A	A	A	A	A	A	A
Citrobacter	0	0	0	154037000	0	0	0	0	0	0	0	0	0	0	0	0	0	0	0	0	0	0	0	0	0	387587000	0	0		A	A	A	P	A	A	A	A	A	A	A	A	A	A	A	A	A	A	A	A
Klebsiella	0	0	0	12676800	258481100	151030000	182899000	0	0	28917326780	81088000	0	345498000	639783000	0	442093340	0	444187000	137106000	0	16311000	0	63184600	97070000	45189000	1272262700	175359000	0		A	A	A	P	P	P	P	A	A	P	P	A	P	P	A	P	A	P	P	A
Prevotella	0	0	0	0	16368000	277387900	295035000	0	0	402198000	104146000	0	217147000	55796000	24186000	19856000	0	0	458635000	1085093000	0	0	0	0	13603000	32744000	0	36411700		A	A	A	A	P	P	P	A	A	P	P	A	P	P	P	P	A	A	P	P
Fusobacterium	0	0	0	128860000	26686000	0	39752000	0	4007900	104690000	0	0	0	0	0	68280000	0	28325000	12952000	7924200	3354100000	40806000	0	23663000	0	0	0	0		A	A	A	P	P	A	P	A	P	P	A	A	A	A	A	P	A	P	P	P
Sutterella	0	0	0	0	11053000	17848000	3760943300	0	0	0	6597860000	8250897300	13047355000	10296059200	0	10360000	0	0	0	0	0	0	0	0	0	0	0	0		A	A	A	A	P	P	P	A	A	A	P	P	P	P	A	P	A	A	A	A
Megasphaera	0	0	0	787670	0	814131200	19638000	0	134588000	0	0	0	0	0	0	0	0	12813000	0	472206300	0	0	0	0	0	0	0	0		A	A	A	P	A	P	P	A	P	A	A	A	A	A	A	A	A	P	A	P
Dorea	0	0	0	0	0	16632400	3654795200	0	0	0	0	0	317940000	1248334000	0	0	0	5207259700	64955000	739426900	0	0	0	0	785486000	0	0	0		A	A	A	A	A	P	P	A	A	A	A	A	P	P	A	A	A	P	P	P
Butyricicoccus	0	0	0	0	111786500	0	893959100	0	0	0	0	0	0	0	0	0	0	0	0	0	0	0	0	0	0	0	1576190700	45606000		A	A	A	A	P	A	P	A	A	A	A	A	A	A	A	A	A	A	A	A
Enterobacter	0	0	0	0	0	0	24026000	0	0	408635000	0	80413000	820494000	0	0	0	0	0	0	0	0	0	0	0	0	0	0	0		A	A	A	A	A	A	P	A	A	P	A	P	P	A	A	A	A	A	A	A
Mycoplasma	0	0	0	0	0	0	0	0	282590000	0	0	0	0	0	0	0	0	0	0	0	0	0	0	0	0	0	0	0		A	A	A	A	A	A	A	A	P	A	A	A	A	A	A	A	A	A	A	A
Flavonifractor	0	0	0	0	0	0	1586788000	0	0	0	0	0	0	0	0	0	0	2708700	446743000	853410600	0	0	0	0	0	0	0	0		A	A	A	A	A	A	P	A	A	A	A	A	A	A	A	A	A	P	P	P
Fusicatenibacter	0	0	0	0	0	0	192049000	12779000	0	0	0	0	0	0	0	0	0	0	0	0	0	0	0	0	0	0	0	0		A	A	A	A	A	A	P	P	A	A	A	A	A	A	A	A	A	A	A	A
Succinatimonas	0	0	0	0	0	0	658355000	0	253510000	164410000	265560000	703781000	1331258000	958080000	0	0	0	25762900	968951000	328218000	0	0	0	0	0	37551000	0	26867000		A	A	A	A	A	A	P	A	P	P	P	P	P	P	A	A	A	P	P	P
Plesiomonas	0	0	0	0	0	0	0	0	0	156053200	0	0	0	0	0	0	0	0	0	0	0	0	0	307310000	0	420179000	0	0		A	A	A	A	A	A	A	A	A	P	A	A	A	A	A	A	A	A	A	A
Haemophilus	0	0	0	0	0	0	24627000	0	0	7421600	0	0	685417000	37581000	0	0	0	0	115239000	165836900	0	0	0	0	0	0	0	283440000		A	A	A	A	A	A	P	A	A	P	A	A	P	P	A	A	A	A	P	P
Paenibacillus	0	0	0	0	0	0	172740000	0	18153000	0	0	0	0	0	0	0	0	0	0	0	0	0	0	0	0	0	0	0		A	A	A	A	A	A	P	A	P	A	A	A	A	A	A	A	A	A	A	A
Leuconostoc	0	0	0	0	0	0	488724000	0	111810000	0	0	0	0	0	0	0	0	0	0	0	0	0	0	0	0	0	0	0		A	A	A	A	A	A	P	A	P	A	A	A	A	A	A	A	A	A	A	A
Lachnoclostridium	0	0	0	0	0	0	1016585000	0	0	0	0	89278000	349576000	640007000	0	50296300	0	514545000	612606000	206193000	0	0	0	0	934634600	0	28317000	36003000		A	A	A	A	A	A	P	A	A	A	A	P	P	P	A	P	A	P	P	P
Tyzzerella	0	0	0	0	0	0	9289645900	0	0	12008700	0	0	0	0	0	0	0	133537600	18497000	93805000	0	0	0	0	0	0	0	0		A	A	A	A	A	A	P	A	A	P	A	A	A	A	A	A	A	P	P	P
Anaerofustis	0	0	0	0	0	0	40894000	0	53316000	0	0	0	0	0	0	0	0	1972745000	339760000	70330000	0	0	0	0	0	0	0	0		A	A	A	A	A	A	P	A	P	A	A	A	A	A	A	A	A	P	P	P
Lactococcus	0	0	0	0	0	0	8740997700	0	0	178020700	0	0	0	25031000	0	0	0	0	0	0	39958000	74990600	65919700	60204000	0	118072000	198424000	39081000		A	A	A	A	A	A	P	A	A	P	A	A	A	P	A	A	A	A	A	A
Erysipelatoclostridium	0	0	0	0	0	0	70027000	0	0	0	0	0	35809000	737611000	0	0	0	0	0	0	0	0	0	0	0	0	0	0		A	A	A	A	A	A	P	A	A	A	A	A	P	P	A	A	A	A	A	A
Intestinibacter	0	0	0	0	0	0	173943000	25482000	0	0	0	0	0	1464090900	0	0	0	0	0	0	0	0	0	0	642178000	0	0	105221580		A	A	A	A	A	A	P	P	A	A	A	A	A	P	A	A	A	A	A	A
Acidaminococcus	0	0	0	0	0	0	22462932700	0	0	0	0	39905000	2202706900	0	0	0	0	0	0	0	0	0	0	0	0	0	0	0		A	A	A	A	A	A	P	A	A	A	A	P	P	A	A	A	A	A	A	A
Anaerotruncus	0	0	0	0	0	0	0	0	0	14505600	0	0	0	0	0	0	0	0	0	0	0	0	0	0	0	0	0	0		A	A	A	A	A	A	A	A	A	P	A	A	A	A	A	A	A	A	A	A
Actinomyces	0	0	0	0	0	0	0	0	0	0	7306987000	13641903000	7353453000	2362970000	0	1921800000	8772900	0	0	1893823000	0	0	0	0	406250000	0	60541000	2391600		A	A	A	A	A	A	A	A	A	A	P	P	P	P	A	P	P	A	A	P
Alistipes	0	0	0	0	0	0	0	0	0	0	28358000	387040000	725418000	590100000	0	0	0	298278000	1663640000	595430000	0	0	0	0	0	0	0	0		A	A	A	A	A	A	A	A	A	A	P	P	P	P	A	A	A	P	P	P
Eggerthella	0	0	0	0	0	0	0	0	0	0	0	0	1068787000	0	0	0	0	0	0	0	0	0	0	0	0	0	0	0		A	A	A	A	A	A	A	A	A	A	A	A	P	A	A	A	A	A	A	A
Butyrivibrio	0	0	0	0	0	0	0	0	0	0	0	216140000	201547000	1210493000	0	0	0	11198000	0	84204000	0	0	0	0	0	0	0	0		A	A	A	A	A	A	A	A	A	A	A	P	P	P	A	A	A	P	A	P
Terrisporobacter	0	0	0	0	0	0	0	0	0	0	0	0	0	102254600	0	0	0	0	0	0	0	204336000	0	0	0	0	0	0		A	A	A	A	A	A	A	A	A	A	A	A	A	P	A	A	A	A	A	A
Cellulosilyticum	0	0	0	0	0	0	0	0	0	0	0	0	0	1034676000	0	0	0	0	0	0	0	0	0	0	0	0	0	0		A	A	A	A	A	A	A	A	A	A	A	A	A	P	A	A	A	A	A	A
Lachnospira	0	0	0	0	0	0	0	0	0	0	0	0	0	0	0	0	158121000	0	0	0	0	0	0	0	0	0	0	0		A	A	A	A	A	A	A	A	A	A	A	A	A	A	A	A	P	A	A	A
Bilophila	0	0	0	0	0	0	0	0	0	0	0	0	0	0	87088000	0	0	0	0	0	0	0	0	0	0	0	0	0		A	A	A	A	A	A	A	A	A	A	A	A	A	A	P	A	A	A	A	A
Morganella	0	0	0	0	0	0	0	0	0	0	0	0	0	0	0	0	0	0	229756800	0	0	0	0	0	0	0	0	0		A	A	A	A	A	A	A	A	A	A	A	A	A	A	A	A	A	A	P	A
Megamonas	0	0	0	0	0	0	0	0	0	0	0	0	0	0	0	0	0	0	44699000	0	0	0	0	0	0	0	0	0		A	A	A	A	A	A	A	A	A	A	A	A	A	A	A	A	A	A	P	A
Anaerobium	0	0	0	0	0	0	0	0	0	0	0	0	0	0	0	0	0	41567000	32717000	166840000	0	0	0	0	0	0	0	0		A	A	A	A	A	A	A	A	A	A	A	A	A	A	A	A	A	P	P	P
Robinsoniella	0	0	0	0	0	0	0	0	0	0	0	0	0	0	0	0	0	0	90224000	0	0	0	0	0	94952000	0	0	0		A	A	A	A	A	A	A	A	A	A	A	A	A	A	A	A	A	A	P	A
Bacillus	0	0	0	0	0	0	0	0	0	0	0	0	0	0	0	0	0	20319000	28687000	0	0	0	0	0	0	0	0	0		A	A	A	A	A	A	A	A	A	A	A	A	A	A	A	A	A	P	P	A
Anaerococcus	0	0	0	0	0	0	0	0	0	0	0	0	0	0	0	0	0	733560700	0	0	0	0	0	0	0	0	0	0		A	A	A	A	A	A	A	A	A	A	A	A	A	A	A	A	A	P	A	A
Odoribacter	0	0	0	0	0	0	0	0	0	0	0	0	0	0	0	0	0	0	0	0	0	0	0	0	67023000	0	0	29446200		A	A	A	A	A	A	A	A	A	A	A	A	A	A	A	A	A	A	A	A
Flavonifractor	0	0	0	0	0	0	0	0	0	0	0	0	0	0	0	0	0	0	0	0	0	0	0	0	0	0	0	78003500		A	A	A	A	A	A	A	A	A	A	A	A	A	A	A	A	A	A	A	A
Proteus	0	0	0	0	0	0	0	0	0	0	0	0	0	0	0	0	0	0	0	0	0	0	0	0	52048500	0	0	0		A	A	A	A	A	A	A	A	A	A	A	A	A	A	A	A	A	A	A	A
Providencia	0	0	0	0	0	0	0	0	0	0	0	0	0	0	0	0	0	0	0	0	0	0	0	0	6106500	32289000	0	0		A	A	A	A	A	A	A	A	A	A	A	A	A	A	A	A	A	A	A	A
Subdoligranulum	0	0	0	0	0	0	0	0	0	0	0	0	0	0	0	0	0	0	0	0	0	0	0	0	0	0	0	172852900		A	A	A	A	A	A	A	A	A	A	A	A	A	A	A	A	A	A	A	A
Selenomonas	0	0	0	0	0	0	0	0	0	0	0	0	0	0	0	0	0	0	0	0	0	0	0	0	23413000	0	0	15765000		A	A	A	A	A	A	A	A	A	A	A	A	A	A	A	A	A	A	A	A
[truncated: 10 more columns]

## Sheet: Species
Species	1	2	3	4	5	6	7	8	9	10	11	12	13	14	15	16	17	18	19	20	21	22	23	24	25	26	27	28
Bacteroides cellulosilyticus	60411000	0	0	0	0	0	0	0	0	0	0	0	0	0	0	0	0	0	0	0	0	0	0	0	0	0	0	0
Streptococcus thermophilus	22318000	10118000	149282700	14032800	0	3228800	1770161000	0	1810865600	51969070260	0	0	0	196170000	0	0	0	4422428710	393864000	10830261790	26079400	0	0	6399600	43044000	5552800	10684000	1997600400
Escherichia coli	3990200	0	0	0	0	0	125405000	0	0	411667000	0	0	0	0	0	397912500	0	0	0	0	0	0	0	292877300	0	0	0	0
Parabacteroides distasonis	147342010	0	0	0	0	0	0	0	0	0	0	0	0	0	0	0	0	0	0	0	0	0	0	0	0	0	0	0
[Eubacterium] eligens	0	0	35804700	0	0	0	0	0	0	0	0	0	0	0	0	0	0	19439000	0	0	0	0	0	0	0	0	0	0
Blautia obeum	0	4016407900	869293300	0	0	0	2146875000	0	4333331000	0	0	0	0	0	0	0	0	0	3265577100	0	0	0	0	0	0	0	0	400001200
Enterococcus faecium	87785600	0	0	0	0	0	0	0	0	0	0	0	0	182666000	0	0	0	0	134986000	0	0	1960887400	622956100	405544000	0	0	0	0
Faecalibacterium prausnitzii	0	0	192194700	0	0	0	15184682800	0	8885685700	17022700	0	0	0	0	0	0	0	0	58051000	114040000	0	0	0	0	0	0	0	2345001720
Bifidobacterium pseudocatenulatum	13749000	295768100	0	0	0	0	0	0	311258000	0	419851000	503012000	203209000	0	0	0	0	0	0	0	0	0	0	0	0	0	0	0
Ruminococcus lactaris	0	309911900	29205000	0	0	0	68273000	0	29312000	0	0	0	105359000	132240000	0	0	0	0	701567000	0	0	0	0	0	0	0	0	0
Bifidobacterium breve	0	10051000	44232000	41172000	136444300	1668737670	78463600	30355000	1802901260	0	8900724000	6444620000	21241435000	1301544000	76395000	0	0	0	0	2418427820	264720000	0	0	67191000	0	0	186950100	562628000
Collinsella aerofaciens	57950720	155561000	0	0	0	0	1398474500	0	0	0	0	0	0	0	0	0	0	0	0	0	0	0	0	0	0	0	0	403668100
Hungatella hathewayi	57386700	0	0	0	21889900	0	0	0	0	0	0	0	0	0	0	0	0	0	0	0	0	0	0	0	0	0	0	0
Marvinbryantia formatexigens	0	10475000	0	0	0	0	74629800	0	0	0	0	0	0	0	0	0	0	0	362707000	0	0	0	0	0	55965000	0	42074000	11607000
Burkholderiales bacterium YL45	0	40766600	0	0	0	0	0	0	0	0	0	0	0	0	0	0	0	0	0	0	0	0	0	0	0	0	0	0
Bacteroides massiliensis	22805600	3463300	0	0	0	0	86156000	0	0	0	0	155360000	25830000	0	0	0	0	0	0	0	0	0	0	0	0	0	0	0
Peptostreptococcus anaerobius	19249500	0	0	0	0	0	0	0	710085700	0	0	0	0	0	0	0	0	0	0	0	0	0	0	0	0	0	0	0
Bifidobacterium longum	4323900	409221400	3091707800	0	0	1166255900	503224600	23255191800	437309400	605504300	189180445400	131501754900	119821143880	270900485700	19188468880	42904500	4427452600	0	0	42528400	1219859800	145480000	0	216865000	0	0	330764000	1262350200
Veillonella sp, DORA_A_3_16_22	0	0	0	0	0	53360000	0	0	774334000	0	0	0	0	0	0	0	0	0	953419000	96723600	0	49815000	0	0	0	0	0	0
Dialister pneumosintes	0	0	0	0	42507200	159186000	0	0	0	0	0	0	0	0	0	0	0	0	0	0	0	0	0	0	366729000	0	0	0
Citrobacter koseri	0	0	0	146032100	0	0	0	0	0	0	0	0	0	0	0	0	0	0	0	0	0	0	0	0	0	0	0	0
Lactobacillus reuteri	0	0	0	0	0	5184705300	0	0	0	0	0	0	0	0	0	0	0	4077322600	1554159500	53868000	0	0	0	0	0	0	0	0
Butyricicoccus pullicaecorum	0	0	0	0	111786500	0	588788600	0	0	0	0	0	0	0	0	0	0	0	0	0	0	0	0	0	0	0	260150700	0
Blautia sp, KLE 1732	0	0	0	0	0	762901000	0	0	0	0	0	0	0	0	0	0	0	0	0	0	0	0	0	0	0	0	0	0
Dorea longicatena	0	0	0	0	0	16632400	105282000	0	0	0	0	0	0	0	0	0	0	17070000	0	0	0	0	0	0	133193000	0	0	0
Anaerostipes caccae	0	0	0	0	118816300	39266000	0	0	0	0	0	0	175736000	388181000	0	0	0	322812000	48968000	6979700	0	0	0	0	0	0	0	0
Bifidobacterium bifidum	0	0	0	76636000	20121000	3919288600	80675000	8437200	16580988800	93359000	457263455400	318275413600	299119643500	2583871800	0	0	0	0	0	0	0	0	0	0	117346600	361856800	6749837400	737431200
Megasphaera micronuciformis	0	0	0	0	0	785926200	0	0	0	0	0	0	0	0	0	0	0	12813000	0	345718900	0	0	0	0	0	0	0	0
Veillonella seminalis	0	0	0	7353900	0	668685900	0	0	0	0	0	0	0	0	0	0	0	0	0	0	0	0	1104947200	11859000	1088694400	25933000	7486000	0
Coprococcus comes	0	0	0	0	0	11540600	0	0	0	0	0	0	0	0	0	0	0	0	0	0	0	0	0	0	0	0	0	0
Clostridium perfringens	0	0	0	0	15891800	528858800	0	392018500	1801386000	0	0	0	0	11420900	0	243488900	0	2737743100	307926200	25500200	0	3742354500	1176120900	1284465600	1767374300	6320100	2358000	86473700
Prevotella buccae	0	0	0	0	0	28587900	0	0	0	0	0	0	0	0	0	0	0	0	0	0	0	0	0	0	0	0	0	0
Clostridium baratii	0	0	0	0	0	0	0	0	30819000	0	0	0	0	0	0	0	0	39611000	0	0	0	0	0	0	0	0	0	0
Enterobacter cloacae	0	0	0	0	0	0	0	0	0	113385000	0	0	0	0	0	0	0	0	0	0	0	0	0	0	0	0	0	0
Escherichia fergusonii	0	0	0	0	0	0	0	0	0	92575000	0	0	0	0	0	0	0	0	0	0	0	0	0	0	0	0	0	0
Clostridium disporicum	0	0	0	0	0	0	12694000	0	12423249300	0	0	0	0	25925500	0	0	0	50248000	0	0	913430900	147330000	106540000	202268000	0	0	0	0
Klebsiella oxytoca	0	0	0	0	0	0	18425000	0	0	310595000	0	0	0	0	0	0	0	0	0	0	0	0	0	0	0	92910800	0	0
Dorea formicigenerans	0	0	0	0	0	0	2105278200	0	0	0	0	0	0	483080000	0	0	0	2229700	0	563523400	0	0	0	0	329000000	0	0	0
[Clostridium] hylemonae	0	0	0	0	0	0	442172000	0	0	0	0	0	332340000	541137000	0	0	0	0	0	77351000	0	0	0	0	928850000	0	28317000	36003000
Eubacterium ventriosum	0	0	0	0	0	0	1797200	0	37724000	0	0	0	0	0	0	0	0	336322100	81897000	70647000	0	0	0	0	0	0	0	0
Sutterella wadsworthensis	0	0	0	0	0	0	2073541200	0	0	0	6119651000	7833232300	12179070000	9709138600	0	0	0	0	0	0	0	0	0	0	0	0	0	0
Bifidobacterium adolescentis	0	0	0	0	0	0	0	58050000	151270000	0	14688548100	40532807400	97634066700	164467000	0	0	0	0	84415000	10916000	0	0	0	0	57604000	0	0	22686000
Bifidobacterium catenulatum	0	0	0	0	0	0	0	0	1142090300	0	391757000	93862000	622518000	808669000	0	0	0	0	0	0	0	0	0	0	0	0	0	0
[Clostridium] spiroforme	0	0	0	0	0	0	70027000	0	0	0	0	0	0	0	0	0	0	0	0	0	0	0	0	0	0	0	0	0
Intestinibacter bartlettii	0	0	0	0	0	0	173943000	25482000	0	0	0	0	0	1464090900	0	0	0	0	0	0	0	0	0	0	642178000	0	0	105221580
Tyzzerella nexilis	0	0	0	0	0	0	9289645900	0	0	12008700	0	0	0	0	0	0	0	133537600	18497000	93805000	0	0	0	0	0	0	0	0
Clostridium sp, 7_2_43FAA	0	0	0	0	0	0	0	0	207664900	0	0	0	0	0	0	339974200	0	0	0	0	0	0	0	0	0	0	0	0
Clostridium paraputrificum	0	0	0	0	0	0	0	0	477683000	0	0	0	58877000	1828954800	0	650395400	0	1528493000	19720800	112849600	8845200	906583100	0	39579000	0	0	0	115053000
Plesiomonas shigelloides	0	0	0	0	0	0	0	0	0	156053200	0	0	0	0	0	0	0	0	0	0	0	0	0	307310000	0	420179000	0	0
Blautia hydrogenotrophica	0	0	0	0	0	0	260100000	0	12360000	116553200	0	0	0	0	0	0	0	112109000	664884000	0	0	0	0	0	0	0	0	0
Lachnospiraceae bacterium 1_4_56FAA	0	0	0	0	0	0	148128200	0	0	0	0	0	307401000	22182000	0	0	0	0	0	0	0	0	0	0	0	0	0	0
Haemophilus parainfluenzae	0	0	0	0	0	0	24627000	0	0	7421600	0	0	0	0	0	0	0	0	61712000	44844900	0	0	0	0	0	0	0	76227000
Ruminococcus albus	0	0	0	0	0	0	182229000	0	0	0	0	0	0	0	0	0	0	0	0	0	0	0	0	0	0	0	0	41077000
Succinatimonas hippei	0	0	0	0	0	0	637772000	0	253510000	53190000	265560000	703781000	1293460000	958080000	0	0	0	7245900	901110000	304350000	0	0	0	0	0	0	0	0
Collinsella stercoris	0	0	0	0	0	0	8434300	0	197080000	0	0	0	0	0	0	0	0	0	0	0	0	0	0	0	0	0	0	0
Streptococcus oralis	0	0	0	0	0	0	0	0	302270000	0	0	0	0	0	0	0	0	0	0	0	0	0	0	0	0	0	0	0
Streptococcus infantarius	0	0	0	0	0	0	38327000	0	18545000	340385000	0	0	0	0	0	0	0	0	0	0	0	0	0	0	141150000	0	238376000	100568000
Bacteroides fragilis	0	0	0	0	0	0	123770000	0	826678000	0	0	0	0	0	0	0	0	0	0	0	0	0	0	0	0	0	0	0
Bacteroides thetaiotaomicron	0	0	0	0	0	0	28261800	0	0	0	218346000	1752465000	414563000	0	0	0	0	0	0	0	0	0	0	0	0	0	0	0
Bacteroides vulgatus	0	0	0	0	0	0	924466000	0	0	0	757795700	166559000	35838000	0	112550000	16780000	0	0	0	0	0	0	0	0	40504000	0	22094000	497494000
Anaerofustis stercorihominis	0	0	0	0	0	0	40894000	0	53316000	0	0	0	0	0	0	0	0	1972745000	339760000	70330000	0	0	0	0	0	0	0	0
Collinsella sp, 4_8_47FAA	0	0	0	0	0	0	166354000	0	0	0	0	0	0	0	0	0	0	0	0	0	0	0	0	0	0	0	0	0
Fusicatenibacter saccharivorans	0	0	0	0	0	0	192049000	12779000	0	0	0	0	0	0	0	0	0	0	0	0	0	0	0	0	0	0	0	0
Lactococcus lactis	0	0	0	0	0	0	6358026100	0	0	178020700	0	0	0	25031000	0	0	0	0	0	0	0	0	0	0	0	89234000	169782000	0
Veillonella atypica	0	0	0	0	0	0	0	0	269363100	0	0	0	64681400	0	0	0	0	0	714550	10751000	0	39454900	0	0	0	0	0	0
Veillonella dispar	0	0	0	0	0	0	0	0	345121000	0	0	0	5473000	22523000	0	0	0	0	82696000	55138600	0	0	19620700	4606700	0	0	0	160875200
Firmicutes bacterium ASF500	0	0	0	0	0	0	55874000	0	0	12249000	0	0	0	0	0	0	0	0	0	0	0	0	0	0	0	0	0	0
Sutterella sp, KLE1602	0	0	0	0	0	0	184426000	0	0	0	0	0	0	0	0	0	0	0	0	0	0	0	0	0	0	0	0	0
Bifidobacterium animalis	0	0	0	0	0	0	0	10543000	2226496920	0	0	216738000	115668000	0	53715000	0	0	13442958740	0	32287000	0	0	0	0	0	0	0	0
Bacteroides dorei	0	0	0	0	0	0	2299803500	0	0	0	0	0	0	0	0	0	0	0	0	0	0	0	0	0	0	0	0	0
Bacteroides stercoris	0	0	0	0	0	0	2081044400	0	0	0	0	0	0	0	0	0	0	0	0	0	0	0	0	0	0	0	0	0
Acidaminococcus intestini	0	0	0	0	0	0	3175798000	0	0	0	0	0	1093107000	0	0	0	0	0	0	0	0	0	0	0	0	0	0	0
Flavonifractor plautii	0	0	0	0	0	0	1586788000	0	0	0	0	0	0	0	0	0	0	0	446743000	853410600	0	0	0	0	0	0	0	0
Blautia wexlerae	0	0	0	0	0	0	93338600	0	0	0	0	0	0	0	0	0	0	0	2362054000	0	0	0	0	0	0	0	0	0
Bacteroides eggerthii	0	0	0	0	0	0	378063500	0	0	0	0	0	0	0	0	0	0	0	0	0	0	0	0	0	0	0	0	0
Streptococcus australis	0	0	0	0	0	0	0	0	0	305910000	0	0	0	0	0	0	0	0	0	0	0	0	0	0	0	0	0	0
Clostridium botulinum	0	0	0	0	0	0	0	0	185275000	0	0	0	0	0	0	0	0	0	0	0	0	0	0	0	0	0	0	0
Clostridium celatum	0	0	0	0	0	0	0	0	1754900700	0	0	0	0	0	0	0	0	3473200	0	0	0	0	0	0	0	0	0	0
Veillonella sp, DORA_B_18_19_23	0	0	0	0	0	0	0	0	0	0	0	0	0	73223000	0	0	0	0	0	0	0	0	0	0	0	0	0	0
Bacteroides coprophilus	0	0	0	0	0	0	0	0	0	0	0	60232000	273514000	0	0	0	0	0	0	0	0	0	0	0	0	0	0	0
Bacteroides plebeius	0	0	0	0	0	0	0	0	0	0	0	183940000	0	0	0	0	0	0	0	0	0	0	0	0	0	0	0	0
Bacteroides coprocola	0	0	0	0	0	0	0	0	0	0	60861000	0	0	0	0	0	0	0	0	0	0	0	0	0	0	0	0	0
Bacteroides caccae	0	0	0	0	0	0	0	0	0	0	45966000	324190000	129574000	0	0	0	0	0	0	0	0	0	0	0	0	0	0	0
Bifidobacterium scardovii	0	0	0	0	0	0	0	0	0	0	254449000	201330000	224671000	255699000	5075900	5528600	3631300	0	0	0	0	0	0	0	0	0	44371000	80162000
Haemophilus sp, CCUG 60358	0	0	0	0	0	0	0	0	0	0	0	0	208585000	0	0	0	0	0	0	0	0	0	0	0	0	0	0	57294000
Bacteroides intestinalis	0	0	0	0	0	0	0	0	0	0	5413800	522520000	394800000	0	0	0	0	0	0	0	0	0	0	0	0	0	0	0
Eggerthella lenta	0	0	0	0	0	0	0	0	0	0	0	0	242748000	0	0	0	0	0	0	0	0	0	0	0	0	0	0	0
Bifidobacterium angulatum	0	0	0	0	0	0	0	0	0	0	3922657000	1279066000	111578000	0	0	0	0	0	0	0	12966000	0	0	29672000	0	0	46219000	130855000
Bifidobacterium reuteri	0	0	0	0	0	0	0	0	0	0	0	0	0	179200000	0	0	0	0	0	0	0	0	0	0	0	0	0	0
Enterococcus avium	0	0	0	0	0	0	0	0	0	0	0	0	0	564170000	0	0	0	0	0	0	0	0	0	0	0	0	0	0
Cellulosilyticum lentocellum	0	0	0	0	0	0	0	0	0	0	0	0	0	1034676000	0	0	0	0	0	0	0	0	0	0	0	0	0	0
Erysipelotrichaceae bacterium 3_1_53	0	0	0	0	0	0	0	0	0	0	0	0	2976793500	10844662500	0	0	0	0	0	0	0	0	0	0	0	0	0	0
Terrisporobacter othiniensis	0	0	0	0	0	0	0	0	0	0	0	0	0	102254600	0	0	0	0	0	0	0	204336000	0	0	0	0	0	0
Bifidobacterium thermacidophilum	0	0	0	0	0	0	0	0	0	0	3195200000	0	1378700000	460010000	0	0	0	0	0	0	0	0	0	0	0	0	0	0
Parabacteroides merdae	0	0	0	0	0	0	0	0	0	0	0	0	575918000	0	0	0	0	0	0	0	0	0	0	0	0	0	0	0
Bacteroides ovatus	0	0	0	0	0	0	0	0	0	0	35200000	0	43214000	0	0	0	0	0	0	0	0	0	0	0	0	0	0	0
Enterococcus cecorum	0	0	0	0	0	0	0	0	0	0	0	0	0	835627000	0	0	0	0	0	0	0	0	0	0	0	0	0	0
Eggerthella sp, HGA1	0	0	0	0	0	0	0	0	0	0	0	0	624170000	0	0	0	0	0	0	0	0	0	0	0	0	0	0	0
Bacteroides uniformis	0	0	0	0	0	0	0	0	0	0	0	0	0	0	176016700	0	0	0	0	0	0	0	0	0	0	0	0	0
Lachnospira pectinoschiza	0	0	0	0	0	0	0	0	0	0	0	0	0	0	0	0	158121000	0	0	0	0	0	0	0	0	0	0	0
Ruminococcus bicirculans	0	0	0	0	0	0	0	0	0	0	0	0	0	0	0	0	0	94062000	0	0	0	0	0	0	0	0	0	0
Blautia sp, YL58	0	0	0	0	0	0	0	0	0	0	0	0	0	0	0	0	0	622509000	20228000	58420000	0	0	0	0	98782000	0	0	0
Roseburia intestinalis	0	0	0	0	0	0	0	0	0	0	0	0	0	0	0	0	0	38761000	0	14051016400	0	0	0	0	0	0	0	0
Tissierellia bacterium S7-1-4	0	0	0	0	0	0	0	0	0	0	0	0	0	0	0	0	0	8823600	0	0	0	0	0	0	0	0	0	0
Lachnospiraceae bacterium 6_1_63FAA	0	0	0	0	0	0	0	0	0	0	0	0	0	0	0	0	0	6899210000	46116700	0	0	0	0	0	0	0	0	0
Lachnospiraceae bacterium 3_1_57FAA_CT1	0	0	0	0	0	0	0	0	0	0	0	0	0	0	0	0	0	0	3334920000	0	0	0	0	0	11273000	0	0	79974000
Ruminococcus sp, 5_1_39BFAA	0	0	0	0	0	0	0	0	0	0	0	0	0	0	0	0	0	0	1658605700	0	0	0	0	0	0	0	0	0
Ruminococcus champanellensis	0	0	0	0	0	0	0	0	0	0	0	0	0	0	0	0	0	0	258108000	0	0	0	0	0	0	0	0	0
Hungateiclostridiaceae bacterium KB18	0	0	0	0	0	0	0	0	0	0	0	0	0	0	0	0	0	164370000	0	0	0	0	0	0	0	0	0	0
Clostridium sp, (strain SY8519)	0	0	0	0	0	0	0	0	0	0	0	0	0	0	0	0	0	194981000	47873000	0	0	0	0	0	0	0	0	0
Anaerococcus vaginalis	0	0	0	0	0	0	0	0	0	0	0	0	0	0	0	0	0	212494300	0	0	0	0	0	0	0	0	0	0
Robinsoniella sp, RHS	0	0	0	0	0	0	0	0	0	0	0	0	0	0	0	0	0	0	90224000	0	0	0	0	0	94952000	0	0	0
Veillonella parvula	0	0	0	0	0	0	0	0	0	0	0	0	0	0	0	0	0	0	827020000	0	0	0	0	0	0	0	0	0
Clostridiales bacterium KLE1615	0	0	0	0	0	0	0	0	0	0	0	0	0	0	0	0	0	158559000	0	0	0	0	0	0	0	0	0	0
Blautia hansenii	0	0	0	0	0	0	0	0	0	0	0	0	0	0	0	0	0	6478020860	35870000	0	0	0	0	0	0	0	0	0
Anaerobium acetethylicum	0	0	0	0	0	0	0	0	0	0	0	0	0	0	0	0	0	41567000	32717000	166840000	0	0	0	0	0	0	0	0
Butyrivibrio fibrisolvens	0	0	0	0	0	0	0	0	0	0	0	0	0	0	0	0	0	11198000	0	84204000	0	0	0	0	0	0	0	0
Dorea sp, 5-2	0	0	0	0	0	0	0	0	0	0	0	0	0	0	0	0	0	0	38005000	0	0	0	0	0	0	0	0	0
Lachnospiraceae bacterium MD308	0	0	0	0	0	0	0	0	0	0	0	0	0	0	0	0	0	210206800	19750000	18713000	0	0	0	0	0	0	0	0
Lachnospiraceae bacterium 2_1_46FAA	0	0	0	0	0	0	0	0	0	0	0	0	0	0	0	0	0	321595400	102730000	27404000	948300000	31073000	0	19523000	0	0	0	0
Clostridium tetani	0	0	0	0	0	0	0	0	0	0	0	0	0	0	0	0	0	0	46403000	0	0	0	0	0	0	0	0	0
Lachnospiraceae bacterium A2	0	0	0	0	0	0	0	0	0	0	0	0	0	0	0	0	0	52900000	20740000	0	0	0	0	0	0	0	0	0
Veillonella sp, oral taxon 158	0	0	0	0	0	0	0	0	0	0	0	0	0	0	0	0	0	0	49799000	0	0	0	0	0	44725000	0	0	268758500
Lactobacillus fermentum	0	0	0	0	0	0	0	0	0	0	0	0	0	0	0	0	0	0	0	0	367625000	0	0	0	0	0	0	0
Clostridium sp, D5	0	0	0	0	0	0	0	0	0	0	0	0	0	0	0	0	0	0	0	0	0	9197000	62224000	0	0	0	0	0
Clostridium butyricum	0	0	0	0	0	0	0	0	0	0	0	0	0	0	0	0	0	0	0	0	0	26447000	265259100	0	179189000	0	0	0
Lactobacillus gasseri	0	0	0	0	0	0	0	0	0	0	0	0	0	0	0	0	0	0	0	0	0	0	0	0	17787800	0	0	0
Klebsiella pneumoniae	0	0	0	0	0	0	0	0	0	0	0	0	0	0	0	0	0	0	0	0	0	0	0	0	0	200452000	0	0
Veillonella sp, ICM51a	0	0	0	0	0	0	0	0	0	0	0	0	0	0	0	0	0	0	0	0	0	0	0	0	128673000	0	0	0
Bifidobacterium dentium	0	0	0	0	0	0	0	0	0	0	0	0	0	0	0	0	0	0	0	0	0	0	0	0	311417500	0	0	0
Streptococcus equinus	0	0	0	0	0	0	0	0	0	0	0	0	0	0	0	0	0	0	0	0	0	0	0	0	427785000	0	0	0
Subdoligranulum variabile	0	0	0	0	0	0	0	0	0	0	0	0	0	0	0	0	0	0	0	0	0	0	0	0	0	0	0	172852900
Flavonifractor plautii	0	0	0	0	0	0	0	0	0	0	0	0	0	0	0	0	0	0	0	0	0	0	0	0	0	0	0	78003500
Streptococcus pasteurianus	0	0	0	0	0	0	0	0	0	0	0	0	0	0	0	0	0	0	0	0	0	0	0	0	115904000	0	13877000	0
