# Supplementary material for: Statistical Evaluation of Metaproteomics and 16S rRNA Amplicon Sequencing Techniques for Study of Gut Microbiota Establishment in Infants with Cystic Fibrosis
Source: Microbiol Spectr. 2022 Oct 18;10(6):e01466-22. doi: 10.1128/spectrum.01466-22 (PMC9784762; doi:10.1128/spectrum.01466-22)
Supplement: Supplemental file 5 — Common taxonomy. Download spectrum.01466-22-s0005.xlsx, XLSX file, 0.02 MB [file spectrum.01466-22-s0005.xlsx]

## Sheet: Sheet1
Phylum	mean_diff (Phylum)	SD (Phylum)	upp_LOA (Phylum)	bot_LOA(Phylum)	pval mcnemar (Phylum)	pval Wilvoxon (Phylum)	Class	mean_diff (Class)	SD (Class)	upp_LOA (Class)	bot_LOA (Class)	pval mcnemar (Class)	pval wilcoxon (Class)	Genus	mean_diff (Genus)	SD (Genus)	upp_LOA (Genus)	bot_LOA (Genus)	pval mcnemar (Genus)	pval wilcoxon (Genus)
Actinobacteriota							Actinobacteria							Bifidobacterium	-27.0417	28.2644	28.3564	-82.4399	na (igual)	1.8e-05
Firmicutes							Bacilli	-14.4062	15.8061	16.5739	-45.3862	NA (IGUAL)	0.00038	Enterococcus	5.99187	10.5147	26.6007	-14.617	0.01616	4.3e-05
Proteobacteria							Gammaproteobacteria							Escherichia_final	8.99863	12.1671	32.8462	-14.8489	0.01616	5.4e-05
Firmicutes							Bacilli							Streptococcus	11.171	18.205	46.8529	-24.5108	na (igual)	0.0011
Proteobacteria							Gammaproteobacteria							Enterobacter*	1.48448	5.84349	12.9377	-9.96875	0.01586	0.0014
Actinobacteriota							Coriobacteriia							Eggerthella*	0.428178	1.10136	2.58684	-1.73048	0.001496	0.0017
Firmicutes							Clostridia	0.186349	26.0638	51.2715	-50.8988	1	0.6	Anaerococcus*	0.182628	0.830023	1.80947	-1.44422	0.002569	0.0025
Firmicutes							Clostridia							Roseburia*	-0.760456	3.39837	5.90036	-7.42127	0.007661	0.0039
Firmicutes							Clostridia							Blautia_final	-2.68995	8.26574	13.5109	-18.8908	1	0.0043
Proteobacteria							Gammaproteobacteria							Haemophilus_final	0.260465	0.797895	1.82434	-1.30341	0.003283	0.0058
Firmicutes							Clostridia							Tyzzerella*	1.02254	3.2926	7.47602	-5.43095	0.1306	0.0059
Firmicutes							Clostridia							Eubacterium_final	-0.444471	1.88448	3.24912	-4.13806	0.01391	0.0074
Firmicutes							Bacilli							Erysipelatoclostridium*	0.701452	1.91208	4.44912	-3.04622	0.1489	0.011
Proteobacteria							Gammaproteobacteria							Sutterella*	-0.149467	0.382423	0.600083	-0.899016	0.2888	0.018
Firmicutes							Clostridia							Peptostreptococcus*	0.232705	0.928705	2.05297	-1.58756	0.1336	0.036
Firmicutes							Clostridia							Terrisporobacter*	0.512009	2.62314	5.65337	-4.62935	0.1336	0.036
Proteobacteria							Gammaproteobacteria							Proteus*	0.0357873	0.0869791	0.206266	-0.134692	0.1306	0.052
Bacteroidota							Bacteroidia							Parabacteroides*	0.287464	1.01808	2.2829	-1.70797	0.2207	0.055
Firmicutes							Clostridia							Lachnoclostridium*	-0.0434157	0.502553	0.941589	-1.02842	0.007661	0.056
Firmicutes							Clostridia							Fusicatenibacter*	0.17814	0.542812	1.24205	-0.885773	0.2207	0.076
Firmicutes							Clostridia							Various_Ruminococcaceae_final	3.50737	8.97311	21.0947	-14.0799	1	0.076
Firmicutes							Clostridia							Subdoligranulum*	0.735744	3.03553	6.68538	-5.21389	0.2207	0.093
Firmicutes							Bacilli							Lactococcus*	-0.0494253	0.621723	1.16915	-1.268	0.1138	0.12
Firmicutes							Clostridia							Coprococcus*	-0.239847	1.29066	2.28985	-2.76954	0.007661	0.13
Actinobacteriota	-19.7113	26.6704	32.5627	-71.9853	1	0.00042	Actinobacteria	-14.8808	36.5447	56.7468	-86.5083	NA (IGUAL)	0.0071	Actinomyces	-0.760535	5.49549	10.0106	-11.5317	0.03389	0.15
Desulfobacterota*	na	na	na	na	na	na	Desulfovibrionia*	0.0910237	0.448873	0.970815	-0.788767	0.6831	0.83	Bilophila*	0.073901	0.361335	0.782117	-0.634315	0.4795	0.18
Firmicutes	11.1113	24.0533	58.2557	-36.0331	1	0.03	Negativicutes	4.34287	12.0097	27.8819	-19.1962	0.6831	0.63	Acidaminococcus*	-0.389818	2.04184	3.61219	-4.39182	0.6171	0.18
Firmicutes							Clostridia							Lachnospiraceae_final*	0.0292953	0.108174	0.241317	-0.182726	0.2482	0.2
Firmicutes							Clostridia							Faecalibacterium*	0.292791	4.16701	8.46014	-7.87455	0.7237	0.31
Firmicutes							Negativicutes							Megasphaera*	0.0434908	0.370342	0.769362	-0.68238	1	0.31
Firmicutes							Clostridia							Hungatella*	0.115397	0.436221	0.97039	-0.739596	na (igual)	0.37
Proteobacteria	6.23143	20.4402	46.2942	-33.8313	1	0.019	Gammaproteobacteria	21.055	28.0463	76.0258	-33.9158	NA (IGUAL)	0.012	Citrobacter*	-0.324055	1.20098	2.02987	-2.67798	1	0.42
Firmicutes							Negativicutes							Dialister*	0.0218266	0.140022	0.296271	-0.252617	0.37	0.45
Firmicutes							Bacilli							Lactobacillus	0.226279	5.6449	11.2903	-10.8377	1	0.46
Proteobacteria							Gammaproteobacteria							Klebsiella	0.765089	7.96154	16.3697	-14.8395	0.5791	0.47
Actinobacteriota							Coriobacteriia	0.634576	7.75422	15.8328	-14.5637	0.1213	0.14	Collinsella*	-1.10172	7.76462	14.1169	-16.3204	0.0455	0.57
Firmicutes							Clostridia							Anaerostipes*	0.144219	0.866903	1.84335	-1.55491	0.1489	0.61
Firmicutes							Clostridia							Intestinibacter*	0.0672528	0.420009	0.89047	-0.755964	1	0.62
Firmicutes							Negativicutes							Veillonella_final	0.568105	8.2383	16.7152	-15.579	1	0.62
Firmicutes							Clostridia							Flavonifractor*	-0.0389678	0.197404	0.347944	-0.42588	1	0.67
Firmicutes							Bacilli							Leuconostoc*	0.00872951	0.0540866	0.114739	-0.0972803	1	0.79
Bacteroidota	2.2111	10.7917	23.3629	-18.9407	0.37	0.83	Bacteroidia	2.50665	11.4213	24.8923	-19.879	0.3711	1	Bacteroides_final	0.75254	12.5553	25.361	-23.8559	1	0.83
Firmicutes							Clostridia							Butyricicoccus*	-0.0423584	0.396887	0.735541	-0.820257	0.3711	0.83
Firmicutes							Clostridia							Various_Clostridioides	-5.53049	17.6982	29.1579	-40.2189	1	0.84
Fusobacteriota	0.157513	1.12245	2.35752	-2.04249	0.4227	0.64	Fusobacteriia	0.181662	1.50694	3.13527	-2.77194	0.4227	0.74	Fusobacterium	0.0477006	1.41394	2.81901	-2.72361	0.4227	0.85
Bacteroidota							Bacteroidia							Prevotella	0.393385	2.11545	4.53966	-3.75289	1	0.95
Bacteroidota							Bacteroidia							Odoribacter*	6.66947e-05	0.0157302	0.0308978	-0.0307645	1	1
Firmicutes							Clostridia							Cellulosilyticum*	-0.00180156	0.0161814	0.0299141	-0.0335172	1	1
Firmicutes							Clostridia							Dorea*	0.340311	1.59476	3.46604	-2.78541	0.505	1
Proteobacteria							Gammaproteobacteria							Morganella*	-0.0123857	0.0821258	0.148581	-0.173352	1	1
Proteobacteria							Alphaproteobacteria	0.283699	1.11364	2.46644	-1.89904	0.01963	0.002	na
Campilobacterota*	na	na	na	na	na	na	Campylobacteria*	0.00506456	0.0461538	0.0955261	-0.085397	0.0455	0.18	na
		diferencias
	32 firmicutes	10 de 32	0.3125
	9 proteobacterias	4 de 9	0.444444
	4 actinobacteria	2 de 4	0.5
	4 bacteroidota
