# Supplementary material for: Statistical Evaluation of Metaproteomics and 16S rRNA Amplicon Sequencing Techniques for Study of Gut Microbiota Establishment in Infants with Cystic Fibrosis
Source: Microbiol Spectr. 2022 Oct 18;10(6):e01466-22. doi: 10.1128/spectrum.01466-22 (PMC9784762; doi:10.1128/spectrum.01466-22)
Supplement: Supplemental file 6 — Human proteins. Download spectrum.01466-22-s0006.xlsx, XLSX file, 0.03 MB [file spectrum.01466-22-s0006.xlsx]

## Sheet: Table_S4
Table S6. Human proteins identified in the study classified in 3 groups; exclusively newborn, exclusively early CF and shared proteins. Proteins are arranged in descending order of intensity within each group. Proteins coloured in green are those with different abundance between groups (newborn and early CF).
Group	Accession	Gene	Name	Intensity in newborn	Intensity in early CF
Shared	E7ER44	LTF	Lactotransferrin	236105080000	33175930000
Shared	CTRC	CTRC	Chymotrypsin-C	36173410000	89467011300
Shared	PERM	MPO	Myeloperoxidase	28186070000	22545180000
Shared	S10A9	S100A9	Protein S100-A9	22247764000	36265120000
Shared	LYSC	LYZ	Lysozyme C	21383931000	18113300000
Shared	ACTG	ACTG1	Actin, cytoplasmic 2	14930590000	25185700000
Shared	ITLN1	ITLN1	Intelectin-1	12313491000	32971039000
Shared	S10A8	S100A8	Protein S100-A8	11572553000	25214277300
Shared	PERE	EPX	Eosinophil peroxidase	8996495000	25336124000
Shared	AMY1	AMY1A	Amylase, alpha 1B, A, C	7827069000	29174891000
Shared	C9JUF9	CPA1	Carboxypeptidase A1	7296138000	52790210000
Shared	LEG4	LGALS4	Galectin-4	7239664000	20707320000
Shared	A0A0G2JR65	MUC2	Mucin-2	5400410000	6735300000
Shared	DPEP1	DPEP1	Dipeptidase 1	5322074000	7809366000
Shared	OLFM4	OLFM4	Olfactomedin-4	4639740000	2849574000
Shared	CBPA2	CPA2	M14 carboxypeptidases	4213344000	5756479600
Shared	MUC13	MUC13	Mucin-13	4210451000	9931139000
Shared	CTRB2	CTRB2	Chymotrypsinogen B2	3946179000	7305532000
Shared	DEF5	DEFA5	Defensin-5	3903940000	3397400000
Shared	AMPN	ANPEP	Aminopeptidase N	3831952000	5566308000
Shared	ITLN2	ITLN2	Intelectin-2	3633213000	3571740000
Shared	NEP	MME	Neprilysin	3583620700	7293140000
Shared	ELNE	ELANE	Neutrophil elastase	3307607000	1495269000
Shared	Q4VAN1	BTN1A1	Butyrophilin subfamily 1 member A1	3265230000	1367889000
Shared	B7ZL91	MEP1A	Meprin A subunit alpha	3118320000	94045600
Shared	ASAH2	ASAH2	Neutral ceramidase	2858843600	4893315000
Shared	CASB	CSN2	Beta-casein	2737720000	4880900000
Shared	CTRB1	CTRB1	Chymotrypsinogen B1	2489479000	4058641000
Shared	U3KPS2	PRTN3	Myeloblastin	2191107000	5022796000
Shared	ANXA2	ANXA2	Annexin A2	2080531000	798485000
Shared	A0A0J9YYC8	PRSS2	Trypsin-2	2005465000	9064400000
Shared	MYH14	MYH14	Myosin-14	1896130000	149924000
Shared	CATG	CTSG	Cathepsin G	1890262200	2076581700
Shared	MYH9	MYH9	Myosin-9	1864891200	262195000
Shared	TBB5	TUBB	Tubulin beta chain	1745870000	869480000
Shared	CAP7	AZU1	Azurocidin	1714103600	1486735000
Shared	UBC	UBC	Polyubiquitin-C	1661515000	3776214000
Shared	COL	CLPS	Colipase	1620551000	752330000
Shared	A0A1B0GW44	CTSD	Cathepsin D	1509007000	2092965000
Shared	PA21B	PLA2G1B	Phospholipase A2	1436056000	9982790000
Shared	FAS	FASN	Fatty acid synthase	1412146000	68104000
Shared	U3KQK0	HIST1H2BN	Histone H2B type 1-N	1380960000	340122000
Shared	E7EQR4	EZR	Ezrin	1370671000	653222000
Shared	APOD	APOD	Apolipoprotein D	1353809000	910462000
Shared	F5H386	LPO	Lactoperoxidase	1332918000	209744000
Shared	VILI	VIL1	Villin-1	1316240000	215062100
Shared	ACTN4	ACTN4	Alpha-actinin-4	1274720000	216129500
Shared	PLSI	PLS1	Plastin-1	1251943000	397103000
Shared	CBPB1	CPB1	M14 carboxypeptidases	1236351000	22562671000
Shared	KPYM	PKM	Pyruvate kinase PKM	1183760000	6773050000
Shared	ANT3	SERPINC1	Antithrombin-III	1095630700	2284470000
Shared	ANXA4	ANXA4	Annexin A4	1076956400	909160000
Shared	H2AJ	H2AFJ	Histone H2A.J	1022161000	70336100
Shared	Q5BJH1	PSAP	Prosaposin	897159000	99178000
Shared	ANXA1	ANXA1	Annexin A1	885372000	22214000
Shared	TSN1	TSPAN1	Tetraspanin-1	883079000	1569013000
Shared	KCRB	CKB	Creatine kinase B-type	863030000	3164830000
Shared	EF2	EEF2	Elongation factor 2	823280000	231777000
Shared	E9PBM9	ASAH2	Neutral ceramidase	816000000	3321346800
Shared	PHB	PHB	Prohibitin	783195000	181206100
Shared	RNAS4	ENSG00000258818	Ribonuclease 4	743758000	31604000
Shared	LEG3	LGALS3	Galectin-3	732619200	148300900
Shared	C9JZR2	CTNND1	Catenin delta-1	691720000	27886300
Shared	MVP	MVP	Major vault protein	687880000	6183800
Shared	COF1	CFL1	Cofilin-1	674300000	115430000
Shared	CBPA1	CPA1	Carboxypeptidase A1	668310000	3083800000
Shared	PRDX1	PRDX1	Peroxiredoxin-1	657660000	238631000
Shared	ENOA	ENO1	Alpha-enolase	620580000	13965582000
Shared	TKT	TKT	Transketolase	609750000	176934000
Shared	F5H423	ENSG00000272822	Uncharacterized protein	593284000	1005991000
Shared	CLD4	CLDN4	Claudin-4	570492000	333653000
Shared	TREA	TREH	Trehalase	563068800	666395000
Shared	H31	HIST1H3J	Histone cluster 1 H3 family member j	556250000	475360000
Shared	F5GY37	PHB2	Prohibitin-2	547478000	254524000
Shared	A2MG	A2M	Alpha-2-macroglobulin	489270000	5572489000
Shared	E9PKW4	SULT1A2	Sulfotransferase 1A2	447458000	58539000
Shared	MUC5A	MUC5AC	Mucin-5AC	438787000	501923000
Shared	HKDC1	HKDC1	Putative hexokinase HKDC1	423693000	42419000
Shared	SLPI	SLPI	Antileukoproteinase	417105600	504979000
Shared	ENPL	HSP90B1	Endoplasmin	403257700	267621000
Shared	PROF1	PFN1	Profilin-1	389590000	206672000
Shared	K7ERI8	ENSG00000267261	Uncharacterized protein	379891000	256665000
Shared	1433S	SFN	14-3-3 protein sigma	376422000	93108000
Shared	SDCB2	SDCBP2	Syntenin-2	369930000	548557000
Shared	CAH4	CA4	Carbonic anhydrase 4	366267000	506675000
Shared	ANXA5	ANXA5	Annexin A5	358997000	101968000
Shared	Q5T8U5	SURF4	Surfeit locus protein 4	357956000	140163000
Shared	Q5TEC6	HIST2H3PS2	Histone cluster 2 H3 pseudogene 2	339084000	505054000
Shared	CALR	CALR	Calreticulin	327210000	138369000
Shared	E7EN24	CDH17	Cadherin-17	293290000	33634000
Shared	LALBA	LALBA	Alpha-lactalbumin	275230000	33206000
Shared	ANX11	ANXA11	Annexin A11	254061000	585332000
Shared	LEG1H	C6orf58	Protein LEG1 homolog	246717200	123094000
Shared	F5H0H6	PGA3	Pepsin A-3	241430000	251670000
Shared	DCD	DCD	Dermcidin	223946000	127757000
Shared	A0A0G2JMH6	HLA-DRA	HLA-DRA	217628000	411193000
Shared	CAH2	CA2	Carbonic anhydrase 2	216944700	194799000
Shared	VNN1	VNN1	Pantetheinase	206719500	202986000
Shared	SPB6	SERPINB6	Serpin B6	204321000	171155900
Shared	MUC5B	MUC5B	Mucin-5B	197673000	305904000
Shared	PLAK	JUP	Junction plakoglobin	196720000	3442300
Shared	PRDX6	PRDX6	Peroxiredoxin-6	188085000	92371000
Shared	PRG3	PRG3	Proteoglycan 3	177638000	546092000
Shared	TFF2	TFF2	Trefoil factor 2	169682000	435870000
Shared	H32	HIST2H3	Histone cluster 2 H3 family member (x)	164790000	132740000
Shared	E7EMM4	ASAH1	Acid ceramidase	164787000	292140000
Shared	NICA	NCSTN	Nicastrin	164451000	394844000
Shared	S10A6	S100A6	Protein S100-A6	148080000	696416100
Shared	PRDX4	PRDX4	Peroxiredoxin-4	132734200	391123000
Shared	CYTB	CSTB	Cystatin-B	127643000	75654000
Shared	FLNB	FLNB	Filamin-B	121752200	5839600
Shared	H0YDN1	PLEC	Plectin	121730000	60162500
Shared	CO3	C3	Complement C3	116744000	1521385000
Shared	B2CM72	GSDMB	Gasdermin-B	116417000	18417800
Shared	CERU	CP	Ceruloplasmin	109305000	320159000
Shared	TSPO	TSPO	Translocator protein	104933000	39427000
Shared	MUC2	MUC2	Mucin 2	92456000	202840000
Shared	CPNE3	CPNE3	Copine-3	90270000	84585000
Shared	Q53FA3	HSPA1L	HSPA1L	87562000	44982000
Shared	MFGM	MFGE8	Lactadherin	84722900	29744600
Shared	FRIL	FTL	Ferritin light chain	78522200	578940000
Shared	NPM	NPM1	Nucleophosmin	76170000	657262000
Shared	Q5SQY0	TUBB8	Tubulin beta-8 chain	73063000	14918000
Shared	E9PLK3	NPEPPS	Puromycin-sensitive aminopeptidase	70729000	11835000
Shared	RETN	RETN	Resistin	66686000	971980000
Shared	1433F	YWHAH	14-3-3 protein eta	65854000	16248000
Shared	F151A	FAM151A	Protein FAM151A	65656000	52714000
Shared	H33	H3F3	H3 histone	65617000	58382000
Shared	ITB1	ITGB1	Integrin beta-1	65577000	75840000
Shared	CALX	CANX	Calnexin	65308000	15422000
Shared	SFXN1	SFXN1	Sideroflexin-1	63914900	21265000
Shared	CATS	CTSS	Cathepsin S	59271000	33167000
Shared	ACY1	ACY1	Aminoacylase-1	57631000	14662000
Shared	MOES	MSN	Moesin	56823600	7119900
Shared	C9J0K6	SRI	Sorcin	52921000	84597000
Shared	GSDME	DFNA5	Gasdermin-E	52776000	23395000
Shared	K7EKS7	RPL22	Ribosomal protein L22	50860000	133880000
Shared	OLA1	OLA1	Obg-like ATPase 1	49784400	20859000
Shared	FLNC	FLNC	Filamin-C	47033000	102980000
Shared	A0A0G2JRU8	MUC4	Mucin-4	36095000	26783000
Shared	MGLL	MGLL	Monoglyceride lipase	36092000	17662000
Shared	TRY3	PRSS3	Trypsin-3	35233000	89041000
Shared	CO4A	C4A	Complement C4-A	34432000	27108000
Shared	SFXN3	SFXN3	Sideroflexin-3	33835000	13361000
Shared	B4DQI4	ABHD14B	Protein ABHD14B	32043000	26106900
Shared	S10AE	S100A14	Protein S100-A14	25861000	14578000
Shared	ANXA7	ANXA7	Annexin A7	24880000	63176000
Shared	G3V4K2	KRAS	GTPase KRas	24572000	27155000
Shared	NPTN	NPTN	Neuroplastin	24038000	33018000
Shared	CLRN3	CLRN3	Clarin-3	23800000	49500000
Shared	CYC	CYCS	Cytochrome c	23104000	60314000
Shared	H7C3E1	ATP6AP2	ATPase H(+)-transporting lysosomal accessory protein 2	22753000	19421000
Shared	THIO	TXN	Thioredoxin	20778000	27588000
Shared	SERPH	SERPINH1	Serpin H1	20376000	15443000
Shared	PBDC1	PBDC1	Protein PBDC1	14130000	8122800
Shared	MYH1	MYH1	Myosin-1	13817000	41620710000
Shared	E9PFZ2	CP	Ceruloplasmin	13410200	29942900
Shared	K7EP40	CLDN7	Claudin-7	13216000	192000000
Shared	TTHY	TTR	Transthyretin	9746900	512178800
Shared	GRAA	GZMA	Granzyme A	7505100	609123000
Shared	LCN1	LCN1	Lipocalin-1	5433400	11158000
Shared	CAH6	CA6	Carbonic anhydrase 6	4324900	41935000
Shared	A0A0B4J259	LYZ	1,4-beta-N-acetylmuramidase C	3255700	3311900
Shared	A0A0B4J296	ELOB	Elongin-B	1843600	8458800
Shared	ACTN2	ACTN2	Alpha-actinin-2	1505400	1244047700
Newborn	PLIN2	PLIN2	Perilipin-2	1685084000	0
Newborn	APOA4	APOA4	Apolipoprotein A-IV	723480000	0
Newborn	FIBG	FGG	Fibrinogen gamma chain	607395000	0
Newborn	LIPL	LPL	Lipoprotein lipase	581710000	0
Newborn	J3QKX5	MEP1B	Meprin A subunit beta	456130000	0
Newborn	E9PK25	CFL1	Cofilin-1	408070000	0
Newborn	APOB	APOB	Apolipoprotein B-100	375841000	0
Newborn	KCY	CMPK1	UMP-CMP kinase	348946000	0
Newborn	DESP	DSP	Desmoplakin	321320000	0
Newborn	ANX13	ANXA13	Annexin A13	254112000	0
Newborn	CTNA1	CTNNA1	Catenin alpha-1	234457000	0
Newborn	APOA1	APOA1	Apolipoprotein A-I	196590000	0
Newborn	PRDX2	PRDX2	Peroxiredoxin-2	170201000	0
Newborn	B2MG	B2M	Beta-2-microglobulin	147260000	0
Newborn	E9PD72	SLC6A19	Sodium-dependent neutral amino acid transporter B(0)AT1	141530000	0
Newborn	SPB9	SERPINB9	Serpin B9	132210000	0
Newborn	SPB8	SERPINB8	Serpin B8	128840000	0
Newborn	CAD17	CDH17	Cadherin-17	107040000	0
Newborn	CASP1	CASP1	Caspase-1	95645000	0
Newborn	CASP6	CASP6	Caspase-6	94928000	0
Newborn	S10AA	S100A10	Protein S100-A10	94323000	0
Newborn	TSN8	TSPAN8	Tetraspanin-8	90002000	0
Newborn	S10AB	S100A11	Protein S100-A11	86190000	0
Newborn	CREG1	CREG1	Protein CREG1	83319000	0
Newborn	H7BYY0	BSCL2	Seipin	78600000	0
Newborn	A0A087WW53	CORO1B	Coronin	76240000	0
Newborn	AOXA	AOX1	Aldehyde oxidase	73745000	0
Newborn	E5RHQ8	GKN2	Gastrokine-2	67682000	0
Newborn	S10AC	S100A12	Protein S100-A12	66759000	0
Newborn	F2Z2Y4	PDXK	Pyridoxal kinase	66592000	0
Newborn	SYQ	QARS	Glutamine--tRNA ligase	62337000	0
Newborn	B4DVD8	CASP1	Caspase-1	60211700	0
Newborn	PLEC	PLEC	Plectin	58562000	0
Newborn	NDRG1	NDRG1	Protein NDRG1	58148000	0
Newborn	GDN	SERPINE2	Glia-derived nexin	55900000	0
Newborn	PRSS8	PRSS8	Prostasin	52042000	0
Newborn	F5GXS0	C4B	C4a anaphylatoxin	50653000	0
Newborn	ANGT	AGT	Angiotensinogen	49740000	0
Newborn	TAGL2	TAGLN2	Transgelin-2	45377000	0
Newborn	VIME	VIM	Vimentin	45081000	0
Newborn	F8VV56	CD63	CD63 antigen	43100000	0
Newborn	MUC16	MUC16	Mucin-16	42497000	0
Newborn	SNX9	SNX9	Sorting nexin-9	41323800	0
Newborn	LEG7	LGALS7B o LGALS7	Lectin, galactoside-binding, soluble, 7B o Galectin 7	39827000	0
Newborn	MUC15	MUC15	Mucin-15	37337000	0
Newborn	C9JHS7	HDLBP	Vigilin	35161000	0
Newborn	K7EJ44	PFN1	Profilin-1	35100000	0
Newborn	COR2A	CORO2A	Coronin-2A	34869000	0
Newborn	TRY2	PRSS3P2	Trypsin-2	32707000	0
Newborn	PEPD	PEPD	Xaa-Pro dipeptidase	29833000	0
Newborn	CING	CGN	Cingulin	28193000	0
Newborn	H7BXZ5	KALRN	Non-specific serine/threonine protein kinase	27950000	0
Newborn	Q3BDU5	LMNA	Prelamin-A/C	27263000	0
Newborn	USH1C	USH1C	Harmonin	27119000	0
Newborn	TLR2	TLR2	Toll-like receptor 2	24809000	0
Newborn	PLSL	LCP1	Plastin-2	24799000	0
Newborn	CRNN	CRNN	Cornulin	23749000	0
Newborn	ITAM	ITGAM	Integrin alpha-M	23412000	0
Newborn	CASK	CSN3	Kappa-casein	20824000	0
Newborn	D6RCA8	ANXA3	Annexin A3	19472000	0
Newborn	A0A075B730	EPPK1	Epiplakin	18863000	0
Newborn	X6R3S7	TFF3	Trefoil factor 3	18152000	0
Newborn	EST2	CES2	Cocaine esterase	17576000	0
Newborn	B7ZKJ8	ITIH4	Inter-alpha-trypsin inhibitor heavy chain H4	16470000	0
Newborn	E9PB90	HK2	Hexokinase-2	14876000	0
Newborn	J3QLD9	FLOT2	Flotillin-2	14417000	0
Newborn	TRFE	TF	Serotransferrin	14050000	0
Newborn	GLRX1	GLRX	Glutaredoxin-1	13544000	0
Newborn	B4DJV2	CS	Citrate synthase, mitochondrial	12979000	0
Newborn	H9KV75	ACTN1	Alpha-actinin-1	12925000	0
Newborn	G3V1D1	FTH1	Ferritin heavy chain	10439000	0
Newborn	MAL2	MAL2	Protein MAL2	8809000	0
Newborn	POF1B	POF1B	Protein POF1B	8352800	0
Newborn	C9J0D1	H2AFV	Histone H2A.V	8081700	0
Newborn	FAM3C	FAM3C	Protein FAM3C	7936200	0
Newborn	TBB6	TUBB6	Tubulin beta-6 chain	7511600	0
Newborn	Q86WV2	COX4I1	Cytochrome c oxidase subunit 4 isoform 1, mitochondrial	7406000	0
Newborn	CFAB	CFB	Complement factor B	6418800	0
Newborn	INF2	INF2	Inverted formin-2	5145200	0
Newborn	GUAD	GDA	Guanine deaminase	5006500	0
Newborn	ABHD3	ABHD3	Phospholipase ABHD3	4702300	0
Newborn	TBB8	TUBB8	Tubulin beta-8 chain	4238400	0
Newborn	NUCB1	NUCB1	Nucleobindin-1	2634200	0
Newborn	DCXR	DCXR	L-xylulose reductase	2112500	0
Newborn	PKP3	PKP3	Plakophilin-3	1738900	0
Early CF	TITIN	TTN	Titin	0	12710000000
Early CF	ENOB	ENO3	Beta-enolase	0	9483439000
Early CF	KCRM	CKM	Creatine kinase M-type	0	6466100000
Early CF	MYH2	MYH2	Myosin-2	0	5237742000
Early CF	MYH4	MYH4	Myosin-4	0	4702874000
Early CF	MYH7	MYH7	Myosin-7	0	3443634000
Early CF	PGM1	PGM1	Phosphoglucomutase-1	0	1635048300
Early CF	H3BR70	PKM	Pyruvate kinase	0	1454000000
Early CF	MYH6	MYH6	Myosin-6	0	1086085000
Early CF	A0A0A0MRA3	TTN	Titin	0	491416000
Early CF	G3V3R6	LGALS3	Galectin-3	0	401000000
Early CF	A0A087X1N7	NEB	Nebulin	0	380470000
Early CF	HBB	HBB	Hemoglobin subunit beta	0	307280000
Early CF	ACTN3	ACTN3	Alpha-actinin-3	0	254920000
Early CF	MYL3	MYL3	Myosin light chain 3	0	247450000
Early CF	CO9	C9	Complement component C9	0	242990000
Early CF	SPI2	SERPINI2	Serpin peptidase inhibitors	0	209950000
Early CF	COF2	CFL2	Cofilin-2	0	168840000
Early CF	MYH8	MYH8	Myosin-8	0	154950000
Early CF	E9PBE3	ENSG00000251569	Bardet-Biedl syndrome 5 protein	0	118080000
Early CF	K7EMV3	H3F3B	H3 histone, family 3B (H3.3B)	0	104630000
Early CF	SDCB1	SDCBP	Syntenin-1	0	92465000
Early CF	Q5ST81	TUBB	Tubulin beta chain	0	86584000
Early CF	FAAA	FAH	Fumarylacetoacetase	0	74674000
Early CF	AMY2B	AMY2B	Amylase, alpha 2B	0	67199600
Early CF	A0A087X0Q7	CLPS	Colipase	0	59696000
Early CF	MYH3	MYH3	Myosin-3	0	59516100
Early CF	F8WC59	ACY1	Aminoacylase-1	0	57578000
Early CF	FBN1	FBN1	Fibrillin-1	0	52073000
Early CF	B4DT68	MYOT	Myotilin	0	48167000
Early CF	KAIN	SERPINA4	Kallistatin	0	33485000
Early CF	A0A0C4DGL8	HP	Haptoglobin	0	25528000
Early CF	B0QYF7	MB	Myoglobin	0	22767100
Early CF	D6RBE9	ANXA5	Annexin A5	0	20997000
Early CF	ELAF	PI3	Elafin	0	14561000
Early CF	MYH13	MYH13	Myosin-13	0	12482000
Early CF	F6V2D4	LGALS8	Galectin 8	0	11385000
Early CF	ENTK	TMPRSS15	Enteropeptidase	0	11155000
Early CF	F6THM6	ACTN2	Alpha-actinin-2	0	10313000
Early CF	A0A096LPE1	VCL	Metavinculin	0	7030300
Early CF	MYL5	MYL5	Myosin light chain 5	0	6796900
Early CF	NSF	NSF	Vesicle-fusing ATPase	0	3777400
Early CF	K7EQ05	GRN	Granulins	0	3632600
