# Supplementary material for: Statistical Evaluation of Metaproteomics and 16S rRNA Amplicon Sequencing Techniques for Study of Gut Microbiota Establishment in Infants with Cystic Fibrosis
Source: Microbiol Spectr. 2022 Oct 18;10(6):e01466-22. doi: 10.1128/spectrum.01466-22 (PMC9784762; doi:10.1128/spectrum.01466-22)
Supplement: Supplemental file 7 — Microbial data. Download spectrum.01466-22-s0007.xlsx, XLSX file, 0.01 MB [file spectrum.01466-22-s0007.xlsx]

## Sheet: Table__S5
Table S7. Proteins highlighted in the STRING interaction networks in figure 6. The color depends on the function to which it belongs.
Group	Gene	Name	Functions
Shared	ACTG1	Actin, cytoplasmic 2	Cell junction
Shared	ACTN2	Alpha-actinin-2	Cell junction	Muscle protein and sarcomere organization
Shared	ACTN4	Alpha-actinin-4	Cell junction
Shared	ANXA1	Annexin A1	Cell junction
Shared	ANXA2	Annexin A2	Cell junction	Neutrophil mediated immunity
Shared	ANXA5	Annexin A5	Cell junction
Shared	ATP6AP2	ATPase H(+)-transporting lysosomal accessory protein 2	Cell junction	Neutrophil mediated immunity
Shared	C4A	Complement C4-A	Cell junction
Shared	CALR	Calreticulin	Cell junction
Shared	CANX	Calnexin	Cell junction
Shared	CDH17	Cadherin-17	Cell junction
Shared	CFL1	Cofilin-1	Cell junction
Shared	CLDN4	Claudin-4	Cell junction
Shared	CLDN7	Claudin-7	Cell junction
Shared	CPNE3	Copine-3	Cell junction	Neutrophil mediated immunity
Shared	CTNND1	Catenin delta-1	Cell junction
Shared	DPEP1	Dipeptidase 1	Cell junction
Shared	EEF2	Elongation factor 2	Cell junction	Neutrophil mediated immunity
Shared	EZR	Ezrin	Cell junction
Shared	FLNB	Filamin-B	Cell junction
Shared	FLNC	Filamin-C	Cell junction
Shared	HSP90B1	Endoplasmin	Cell junction
Shared	ITGB1	Integrin beta-1	Cell junction
Shared	JUP	Junction plakoglobin	Cell junction	Neutrophil mediated immunity
Shared	KRAS	GTPase KRas	Cell junction
Shared	MME	Neprilysin	Cell junction	Neutrophil mediated immunity
Shared	MSN	Moesin	Cell junction
Shared	MYH1	Myosin-1	Cell junction	Muscle protein and sarcomere organization
Shared	MYH9	Myosin-9	Cell junction
Shared	NCSTN	Nicastrin	Cell junction	Neutrophil mediated immunity
Shared	NPM1	Nucleophosmin	Cell junction
Shared	NPTN	Neuroplastin	Cell junction
Shared	PFN1	Profilin-1	Cell junction
Shared	PHB2	Prohibitin-2	Cell junction
Shared	PLEC	Plectin	Cell junction
Shared	RPL22	Ribosomal protein L22	Cell junction
Shared	S100A9	Protein S100-A9	Cell junction	Neutrophil mediated immunity
Shared	SRI	Sorcin	Cell junction
Shared	TSPAN1	Tetraspanin-1	Cell junction
Shared	YWHAH	14-3-3 protein eta	Cell junction
Shared	ANPEP	Aminopeptidase N	Neutrophil mediated immunity
Shared	ASAH1	Acid ceramidase	Neutrophil mediated immunity
Shared	AZU1	Azurocidin	Neutrophil mediated immunity
Shared	C3	Complement C3	Neutrophil mediated immunity
Shared	CSTB	Cystatin-B	Neutrophil mediated immunity
Shared	CTSD	Cathepsin D	Neutrophil mediated immunity
Shared	CTSG	Cathepsin G	Neutrophil mediated immunity
Shared	CTSS	Cathepsin S	Neutrophil mediated immunity
Shared	ELANE	Neutrophil elastase	Neutrophil mediated immunity
Shared	EPX	Eosinophil peroxidase	Neutrophil mediated immunity
Shared	FTL	Ferritin light chain	Neutrophil mediated immunity
Shared	LGALS3	Galectin-3	Neutrophil mediated immunity
Shared	LTF	Lactotransferrin	Neutrophil mediated immunity	Immune system process
Shared	LYZ	Lysozyme C	Neutrophil mediated immunity
Shared	MPO	Myeloperoxidase	Neutrophil mediated immunity	Immune system process
Shared	MVP	Major vault protein	Neutrophil mediated immunity
Shared	OLFM4	Olfactomedin-4	Neutrophil mediated immunity
Shared	PKM	Pyruvate kinase PKM	Neutrophil mediated immunity
Shared	PLA2G1B	Phospholipase A2	Neutrophil mediated immunity
Shared	PRDX4	Peroxiredoxin-4	Neutrophil mediated immunity
Shared	PRDX6	Peroxiredoxin-6	Neutrophil mediated immunity
Shared	PRG3	Proteoglycan 3	Neutrophil mediated immunity
Shared	PRSS3	Trypsin-3	Neutrophil mediated immunity
Shared	PRSS3P2	Trypsin-2	Neutrophil mediated immunity
Shared	PRTN3	Myeloblastin	Neutrophil mediated immunity
Shared	PSAP	Prosaposin	Neutrophil mediated immunity
Shared	RETN	Resistin	Neutrophil mediated immunity
Shared	S100A8	Protein S100-A8	Neutrophil mediated immunity
Shared	SERPINB6	Serpin B6	Neutrophil mediated immunity
Shared	SLPI	Antileukoproteinase	Neutrophil mediated immunity
Shared	SURF4	Surfeit locus protein 4	Neutrophil mediated immunity
Shared	TTR	Transthyretin	Neutrophil mediated immunity
Shared	TUBB6	Tubulin beta-6 chain	Neutrophil mediated immunity
Shared	VNN1	Pantetheinase	Neutrophil mediated immunity
Newborn	ACTN1	Alpha-actinin-1	Actin binding	Immune system process
Newborn	CFL1	Cofilin-1	Actin binding
Newborn	CORO1B	Coronin	Actin binding
Newborn	CORO2A	Coronin-2A	Actin binding
Newborn	INF2	Inverted formin-2	Actin binding
Newborn	LCP1	Plastin-2	Actin binding	Immune system process
Newborn	PFN1	Profilin-1	Actin binding
Newborn	PLEC	Plectin	Actin binding
Newborn	POF1B	Protein POF1B	Actin binding
Newborn	APOA1	Apolipoprotein A-I	Chylomicron remodeling
Newborn	APOA4	Apolipoprotein A-IV	Chylomicron remodeling	Immune system process
Newborn	APOB	Apolipoprotein B-100	Chylomicron remodeling	Immune system process
Newborn	LPL	Lipoprotein lipase	Chylomicron remodeling
Newborn	ANXA3	Annexin A3	Immune system process
Newborn	B2M	Beta-2-microglobulin	Immune system process
Newborn	C4B	C4a anaphylatoxin	Immune system process
Newborn	CASP1	Caspase-1	Immune system process
Newborn	CD63	CD63 antigen	Immune system process
Newborn	CDH17	Cadherin-17	Immune system process
Newborn	CFB	Complement factor B	Immune system process
Newborn	CREG1	Protein CREG1	Immune system process
Newborn	DSP	Desmoplakin	Immune system process
Newborn	FTH1	Ferritin heavy chain	Immune system process
Newborn	ITGAM	Integrin alpha-M	Immune system process
Newborn	MUC15	Mucin-15	Immune system process
Newborn	MUC16	Mucin-16	Immune system process
Newborn	NDRG1	Protein NDRG1	Immune system process
Newborn	PDXK	Pyridoxal kinase	Immune system process
Newborn	PRDX2	Peroxiredoxin-2	Immune system process
Shared	PRSS3P2	Trypsin-2	Immune system process
Newborn	S100A11	Protein S100-A11	Immune system process
Newborn	S100A12	Protein S100-A12	Immune system process
Newborn	SERPINB9	Serpin B9	Immune system process
Newborn	TF	Serotransferrin	Immune system process
Newborn	TLR2	Toll-like receptor 2	Immune system process
Newborn	VIM	Vimentin	Immune system process
Early CF	MYH13	Myosin-13	Muscle protein and sarcomere organization
Early CF	MYH2	Myosin-2	Muscle protein and sarcomere organization
Early CF	MYH3	Myosin-3	Muscle protein and sarcomere organization
Early CF	MYH4	Myosin-4	Muscle protein and sarcomere organization
Early CF	MYH6	Myosin-6	Muscle protein and sarcomere organization
Early CF	MYH7	Myosin-7	Muscle protein and sarcomere organization
Early CF	MYH8	Myosin-8	Muscle protein and sarcomere organization
Early CF	MYL3	Myosin light chain 3	Muscle protein and sarcomere organization
Early CF	MYL5	Myosin light chain 5	Muscle protein and sarcomere organization
Early CF	MYOT	Myotilin	Muscle protein and sarcomere organization
Early CF	NEB	Nebulin	Muscle protein and sarcomere organization
Early CF	TTN	Titin	Muscle protein and sarcomere organization
